# Supplementary material for: Connexin 43 and Connexin 26 Involvement in the Ponatinib-Induced Cardiomyopathy: Sex-Related Differences in a Murine Model
Source: Int J Mol Sci. 2021 May 28;22(11):5815. doi: 10.3390/ijms22115815 (PMC8199144; doi:10.3390/ijms22115815)
Supplement: Supplementary file 1 [file ijms-22-05815-s001.zip]

Archive with 1 entries (1 files):
- ijms-1236031-supplementary.xlsx
