# Supplementary material for: Connexin 43 and Connexin 26 Involvement in the Ponatinib-Induced Cardiomyopathy: Sex-Related Differences in a Murine Model
Source: Int J Mol Sci. 2021 May 28;22(11):5815. doi: 10.3390/ijms22115815 (PMC8199144; doi:10.3390/ijms22115815)
Supplement: Supplementary file 1 [file ijms-22-05815-s001.zip › ijms-1236031-supplementary.xlsx]

## Sheet: Table S1-ANOVA_female
Protein IDs	rotein names	Gene names	ANOVA p value	F-CNTRL	F-PON	F-PON+NOTCH	F-CNTRL_F-PON	F-CNTRL_F-PON+NOTCH	F-PON_F-CNTRL	F-PON_F-PON+NOTCH	F-PON+NOTCH_F-CNTRL	F-PON+NOTCH_F-PON	Peptides	Razor + unique peptides	Unique peptides	Sequence coverage [%]	Unique + razor sequence coverage [%]	Unique sequence coverage [%]	Mol. weight [kDa]	Q-value	Score	Intensity	MS/MS count	Deamidation (NQ) site IDs	Oxidation (M) site IDs	Deamidation (NQ) site positions	Oxidation (M) site positions
P08113	Endoplasmin	Hsp90b1	0.00119536	3.02197	-1.56962	-3.02197	+	+		+			15	13	13	23.2	21.4	21.4	92.475	0	70.016	123690000	64	0	0	0	0
P09411	Phosphoglycerate kinase 1	Pgk1	0.000124671	3.98907	-2.80138	-3.98907	+	+		+			20	20	20	57.6	57.6	57.6	44.55	0	323.31	1044300000	127	47	0	163	0
P26039	Talin-1	Tln1	6.74654e-07	6.13165	4.93265	-6.13165	+	+		+			59	59	59	36.5	36.5	36.5	269.82	0	323.31	319220000	333	339	0	610	0
P48787	Troponin I, cardiac muscle	Tnni3	8.3076e-06	5.15312	4.20644	-5.15312	+	+		+			6	6	6	29.4	29.4	29.4	24.258	0	55.145	200850000	57	0	0	0	0
P63038	60 kDa heat shock protein, mitochondrial	Hspd1	1.22057e-07	6.60798	-6.21186	-6.60798	+	+		+			38	38	38	70.5	70.5	70.5	60.955	0	323.31	1760600000	189	0	0	0	0
Q00623	Apolipoprotein A-I	Apoa1	0.000288856	3.60296	-2.6136	-3.60296	+	+		+			13	13	13	46.2	46.2	46.2	30.615	0	49.522	444940000	53	0	0	0	0
Q01853	Transitional endoplasmic reticulum ATPase	Vcp	0.000419709	3.47626	-2.09225	-3.47626	+	+		+			21	21	21	32.8	32.8	32.8	89.321	0	99.699	123220000	98	130	179	680	550
Q2TPA8	Hydroxysteroid dehydrogenase-like protein 2	Hsdl2	1.54618e-05	4.80092	-4.16655	-4.80092	+	+		+			11	11	11	26.5	26.5	26.5	54.208	0	49.738	122410000	54	0	0	0	0
Q7TMK9	Heterogeneous nuclear ribonucleoprotein Q	Syncrip	0.000414852	3.48067	-2.1129	-3.48067	+	+		+			5	5	5	9.5	9.5	9.5	69.632	0	10.088	12122000	17	0	0	0	0
Q8K1Z0	Ubiquinone biosynthesis protein COQ9, mitochondrial	Coq9	9.38961e-06	5.0381	-4.35555	-5.0381	+	+		+			10	10	10	40.9	40.9	40.9	35.082	0	175.37	279310000	32	0	242	0	297
Q99LX0	Protein deglycase DJ-1	Park7	2.3198e-05	4.64809	-3.90859	-4.64809	+	+		+			9	9	9	48.1	48.1	48.1	20.021	0	52.752	212890000	34	0	273	0	51
Q9QYR9	Acyl-coenzyme A thioesterase 2, mitochondrial	Acot2	1.56267e-05	4.81163	-4.11904	-4.81163	+	+		+			13	13	8	29.1	29.1	16.6	49.656	0	24.847	348250000	57	0	0	0	0
Q9WTR5	Cadherin-13	Cdh13	6.1513e-05	4.30469	-3.00622	-4.30469	+	+		+			8	8	8	14.6	14.6	14.6	78.185	0	20.29	73034000	32	0	0	0	0
A2ASS6	Titin	Ttn	7.35481e-06	5.27658	-5.27658	3.56301	+	+				+	182	182	182	8.1	8.1	8.1	3906.4	0	323.31	497640000	675	3	0	29137	0
E9Q7L0		Ogdhl	4.09035e-05	4.45082	-4.45082	-3.44213	+	+				+	19	13	13	22.4	17.9	17.9	116.6	0	106.36	115880000	62	0	11	0	292
O70433	Four and a half LIM domains protein 2	Fhl2	1.00596e-05	5.01692	-5.01692	4.29563	+	+				+	12	12	12	55.2	55.2	55.2	32.072	0	89.718	169320000	55	0	0	0	0
P16858	Glyceraldehyde-3-phosphate dehydrogenase	Gapdh	3.049e-06	5.62624	-5.62624	-4.44748	+	+				+	20	20	2	56.5	56.5	6.9	35.81	0	169.45	2203800000	51	0	0	0	0
P21981	Protein-glutamine gamma-glutamyltransferase 2	Tgm2	3.74675e-05	4.46627	-4.46627	3.59335	+	+				+	13	13	13	27	27	27	77.06	0	85.905	61853000	62	0	0	0	0
P23242	Gap junction alpha-1 protein	Gja1	6.66974e-06	5.31455	-5.31455	-3.82651	+	+				+	8	8	8	29.1	29.1	29.1	43.004	0	123.08	40291000	42	0	0	0	0
P26231	Catenin alpha-1	Ctnna1	3.28296e-05	4.49056	-4.49056	-3.77401	+	+				+	7	7	4	11.4	11.4	6.5	100.11	0	42.865	22558000	34	0	0	0	0
P35979	60S ribosomal protein L12	Rpl12	1.42627e-07	6.53749	-6.53749	-6.16967	+	+				+	5	5	5	43	43	43	17.804	0	31.416	44232000	33	0	0	0	0
P52503	NADH dehydrogenase [ubiquinone] iron-sulfur protein 6, mitochondrial	Ndufs6	6.65345e-09	9.08435	-9.08435	-7.00496	+	+				+	8	8	8	68.1	68.1	68.1	13.02	0	29.04	245090000	64	0	0	0	0
P62242	40S ribosomal protein S8	Rps8	0.000525804	3.37873	-3.37873	1.98422	+	+				+	4	4	4	26	26	26	24.205	0	13.541	33625000	16	0	0	0	0
P63323	40S ribosomal protein S12	Rps12	7.74592e-05	4.17549	-4.17549	-3.12726	+	+				+	2	2	2	20.5	20.5	20.5	14.525	0	37.525	11940000	9	0	0	0	0
P67778	Prohibitin	Phb	1.02242e-05	5.11445	-5.11445	3.70071	+	+				+	10	10	10	39.3	39.3	39.3	29.82	0	59.216	99907000	54	0	0	0	0
P70404	Isocitrate dehydrogenase [NAD] subunit gamma 1, mitochondrial	Idh3g	1.41798e-05	4.87404	-4.87404	-4.10361	+	+				+	11	11	11	42.2	42.2	42.2	42.785	0	100.57	377200000	68	350	0	369	0
Q03265	ATP synthase subunit alpha, mitochondrial	Atp5a1	0.00158372	2.89792	-2.89792	1.54482	+	+				+	36	36	36	61.1	61.1	61.1	59.752	0	312.79	6715700000	157	0	0	0	0
Q1XH17	Tripartite motif-containing protein 72	Trim72	1.18935e-06	5.92722	-5.92722	-5.05991	+	+				+	13	13	13	49.1	49.1	49.1	52.816	0	72.662	102770000	69	0	0	0	0
Q7TQ48	Sarcalumenin	Srl	0.000119594	3.9948	-3.9948	-2.91939	+	+				+	28	28	28	40.9	40.9	40.9	99.183	0	225.69	481870000	117	0	0	0	0
Q80XN0	D-beta-hydroxybutyrate dehydrogenase, mitochondrial	Bdh1	5.55812e-06	5.39577	-5.39577	-3.92227	+	+				+	10	10	10	42.3	42.3	42.3	38.299	0	91.868	102800000	48	0	0	0	0
Q8BKZ9	Pyruvate dehydrogenase protein X component, mitochondrial	Pdhx	9.28488e-07	6.02116	-6.02116	-5.00142	+	+				+	10	10	10	36.7	36.7	36.7	53.998	0	201.25	176480000	55	432	0	463	0
Q8CAQ8	MICOS complex subunit Mic60	Immt	1.5902e-07	6.50463	-6.50463	6.11848	+	+				+	34	34	34	45.7	45.7	45.7	83.899	0	204.27	519540000	131	0	0	0	0
Q8CC88	von Willebrand factor A domain-containing protein 8	Vwa8	0.000124836	3.99572	-3.99572	2.72203	+	+				+	24	24	24	17.7	17.7	17.7	213.42	0	85.349	97383000	94	0	0	0	0
Q8K3J1	NADH dehydrogenase [ubiquinone] iron-sulfur protein 8, mitochondrial	Ndufs8	0.00015638	3.89391	-3.89391	-2.67413	+	+				+	6	6	6	25.5	25.5	25.5	24.038	0	34.532	86849000	28	0	249	0	50
Q8VDN2	Sodium/potassium-transporting ATPase subunit alpha-1	Atp1a1	0.000734472	3.22403	-3.22403	-2.0179	+	+				+	29	29	20	32.2	32.2	22.9	112.98	0	323.31	587500000	179	0	0	0	0
Q99LC3	NADH dehydrogenase [ubiquinone] 1 alpha subcomplex subunit 10, mitochondrial	Ndufa10	5.98296e-09	9.35024	-9.35024	6.52367	+	+				+	8	8	8	37.7	37.7	37.7	40.603	0	32.372	193980000	36	0	0	0	0
Q99MR8	Methylcrotonoyl-CoA carboxylase subunit alpha, mitochondrial	Mccc1	0.000177228	3.85341	-3.85341	-2.38961	+	+				+	15	15	15	29.3	29.3	29.3	79.343	0	64.501	114440000	83	0	0	0	0
Q9CQ54	NADH dehydrogenase [ubiquinone] 1 subunit C2	Ndufc2	0.000109	4.04798	-4.04798	2.85205	+	+				+	4	4	4	28.3	28.3	28.3	14.164	0	61.732	64218000	24	0	0	0	0
Q9CQC7	NADH dehydrogenase [ubiquinone] 1 beta subcomplex subunit 4	Ndufb4	1.71364e-07	6.46705	-6.46705	6.10866	+	+				+	4	4	4	36.4	36.4	36.4	15.081	0	12.727	85377000	30	0	0	0	0
Q9CRB9	MICOS complex subunit Mic19	Chchd3	7.64367e-07	6.04956	-6.04956	5.33079	+	+				+	11	11	11	42.7	42.7	42.7	26.334	0	64.093	193840000	51	0	0	0	0
Q9CZ13	Cytochrome b-c1 complex subunit 1, mitochondrial	Uqcrc1	1.85625e-07	6.57935	-6.57935	5.64839	+	+				+	25	25	25	49.8	49.8	49.8	52.851	0	230.11	1580800000	180	0	285	0	229
Q9D0M3	Cytochrome c1, heme protein, mitochondrial	Cyc1	3.95548e-06	5.54398	-5.54398	4.04915	+	+				+	7	7	7	32.6	32.6	32.6	35.327	0	91.246	303780000	52	238	0	190	0
Q9D7B6	Isobutyryl-CoA dehydrogenase, mitochondrial	Acad8	1.1629e-05	4.94952	-4.94952	-4.2357	+	+				+	6	6	6	22.5	22.5	22.5	45.019	0	13.695	38843000	28	0	0	0	0
Q9DCS9	NADH dehydrogenase [ubiquinone] 1 beta subcomplex subunit 10	Ndufb10	2.76797e-07	6.34955	-6.34955	5.83681	+	+				+	9	9	9	51.1	51.1	51.1	21.024	0	72.956	91330000	40	0	0	0	0
Q9DCT2	NADH dehydrogenase [ubiquinone] iron-sulfur protein 3, mitochondrial	Ndufs3	2.79701e-07	6.42177	-6.42177	5.41233	+	+				+	8	8	8	32.7	32.7	32.7	30.149	0	37.964	194970000	52	0	0	0	0
Q9WUR2	Enoyl-CoA delta isomerase 2, mitochondrial	Eci2	0.000128488	3.98372	-3.98372	-2.70323	+	+				+	11	11	11	33.5	33.5	33.5	43.267	0	323.31	173340000	56	0	0	0	0
Q9Z0X1	Apoptosis-inducing factor 1, mitochondrial	Aifm1	1.19965e-06	5.85607	-5.85607	-5.37987	+	+				+	17	17	17	33.7	33.7	33.7	66.765	0	155.44	243020000	77	0	0	0	0
P40142	Transketolase	Tkt	0.00024063	2.58547	3.69714	-3.69714		+	+	+			6	6	6	17.8	17.8	17.8	67.63	0	78.36	64542000	40	0	0	0	0
P01027	Complement C3	C3	5.77933e-06	-5.24889	5.24889	4.60154			+	+	+		40	40	40	29.1	29.1	29.1	186.48	0	266.85	621950000	165	0	0	0	0
P04117	Fatty acid-binding protein, adipocyte	Fabp4	9.44732e-08	-6.92822	6.92822	-5.67575			+	+	+		9	9	9	56.8	56.8	56.8	14.65	0	102.28	889920000	55	0	40	0	21
P06728	Apolipoprotein A-IV	Apoa4	8.31823e-05	-4.18343	4.18343	2.68143			+	+	+		12	12	12	44.8	44.8	44.8	45.029	0	57.175	122930000	44	325	0	366	0
P06909	Complement factor H	Cfh	6.97941e-05	-4.25338	4.25338	2.89955			+	+	+		19	19	19	25.2	25.2	25.2	139.14	0	66.825	65663000	75	0	0	0	0
P07310	Creatine kinase M-type	Ckm	2.2502e-09	-10.1636	10.1636	8.744			+	+	+		23	23	23	57.7	57.7	57.7	43.044	0	323.31	2936600000	126	0	0	0	0
P07356	Annexin A2	Anxa2	5.98538e-06	-5.3652	5.3652	3.83933			+	+	+		13	13	13	41.9	41.9	41.9	38.676	0	132.64	206080000	74	0	0	0	0
P13634	Carbonic anhydrase 1	Ca1	0.000217377	-3.76641	3.76641	-2.19893			+	+	+		7	7	7	41.4	41.4	41.4	28.33	0	118.1	99598000	26	0	0	0	0
P13707	Glycerol-3-phosphate dehydrogenase [NAD(+)], cytoplasmic	Gpd1	0.0014993	-2.90093	2.90093	-1.72337			+	+	+		12	12	12	42.7	42.7	42.7	37.572	0	101	106020000	57	0	0	0	0
P17182	Alpha-enolase	Eno1	2.04236e-05	-4.80359	4.80359	-3.27958			+	+	+		21	18	17	56	43.5	40.6	47.14	0	189.64	782360000	106	66	0	151	0
P37804	Transgelin	Tagln	5.03518e-06	-5.38844	5.38844	4.39128			+	+	+		9	9	9	46.3	46.3	46.3	22.576	0	84.958	128770000	43	0	0	0	0
P47738	Aldehyde dehydrogenase, mitochondrial	Aldh2	0.000102725	-4.09344	4.09344	2.45154			+	+	+		19	19	18	42.6	42.6	41	56.537	0	197.53	411220000	101	0	0	0	0
P48036	Annexin A5	Anxa5	3.88938e-06	-5.55748	5.55748	3.79936			+	+	+		13	13	13	45.1	45.1	45.1	35.752	0	66.842	226940000	80	0	0	0	0
P50752	Troponin T, cardiac muscle	Tnnt2	0.00067167	-3.27363	3.27363	-1.8157			+	+	+		6	6	6	19.6	19.6	19.6	35.825	0	10.588	182800000	27	0	0	0	0
P52480	Pyruvate kinase PKM	Pkm	8.32282e-07	-5.97622	5.97622	5.51539			+	+	+		32	32	32	59.9	59.9	59.9	57.844	0	323.31	1592400000	160	106	0	199	0
P58771	Tropomyosin alpha-1 chain	Tpm1	2.87082e-06	-5.63609	5.63609	-4.57647			+	+	+		10	10	8	40.5	40.5	31	32.68	0	47.042	114950000	35	0	0	0	0
P68033	Actin, alpha cardiac muscle 1	Actc1	7.75499e-05	-4.16354	4.16354	3.21728			+	+	+		19	19	10	61.3	61.3	40.8	42.019	0	202.94	861370000	90	0	0	0	0
Q61838	Alpha-2-macroglobulin	A2m	0.00158139	-2.89739	2.89739	-1.58701			+	+	+		36	36	36	34.4	34.4	34.4	165.85	0	166.13	523500000	166	0	0	0	0
Q8CHT0	Delta-1-pyrroline-5-carboxylate dehydrogenase, mitochondrial	Aldh4a1	6.75609e-05	-4.26389	4.26389	2.96553			+	+	+		16	16	16	37.7	37.7	37.7	61.84	0	183.01	238100000	95	0	0	0	0
Q91X72	Hemopexin	Hpx	3.58471e-05	-4.47743	4.47743	3.64616			+	+	+		12	12	12	32.2	32.2	32.2	51.317	0	42.208	288690000	75	0	0	0	0
Q9CQR4	Acyl-coenzyme A thioesterase 13	Acot13	2.00938e-06	-5.74918	5.74918	4.85742			+	+	+		6	6	6	45	45	45	15.183	0	50.633	312440000	32	0	0	0	0
Q9DCM2	Glutathione S-transferase kappa 1	Gstk1	0.000158374	-3.88533	3.88533	3.05308			+	+	+		5	5	5	25.2	25.2	25.2	25.704	0	54.582	39603000	26	0	310	0	113
Q9QVP4	Myosin regulatory light chain 2, atrial isoform	Myl7	1.61283e-05	-4.75903	4.75903	-4.11703			+	+	+		8	8	8	57.7	57.7	57.7	19.45	0	132.71	151380000	36	0	0	0	0
O35129	Prohibitin-2	Phb2	1.98396e-06	4.79538	-5.76488	5.76488	+				+	+	7	7	7	31.1	31.1	31.1	33.296	0	18.53	73242000	22	0	0	0	0
P56392	Cytochrome c oxidase subunit 7A1, mitochondrial	Cox7a1	9.63171e-05	2.80601	-4.10647	4.10647	+				+	+	2	2	2	28.8	28.8	28.8	89.863	0	27.123	237240000	15	0	0	0	0
Q60930	Voltage-dependent anion-selective channel protein 2	Vdac2	2.85523e-05	3.62701	-4.60327	4.60327	+				+	+	10	10	10	42.7	42.7	42.7	31.732	0	97.991	171140000	43	0	0	0	0
Q8BH59	Calcium-binding mitochondrial carrier protein Aralar1	Slc25a12	3.89712e-07	5.63641	-6.25402	6.25402	+				+	+	19	19	16	39.1	39.1	34.9	74.569	0	96.948	190550000	96	0	0	0	0
Q9CPP6	NADH dehydrogenase [ubiquinone] 1 alpha subcomplex subunit 5	Ndufa5	4.11909e-05	-2.86279	-4.49333	4.49333	+				+	+	9	9	9	64.7	64.7	64.7	13.36	0	24.449	165000000	47	0	0	0	0
Q9D6J6	NADH dehydrogenase [ubiquinone] flavoprotein 2, mitochondrial	Ndufv2	0.000144114	-2.79788	-3.91965	3.91965	+				+	+	12	12	12	52.8	52.8	52.8	27.285	0	41.953	219510000	48	0	0	0	0
Q9QXX4	Calcium-binding mitochondrial carrier protein Aralar2	Slc25a13	8.2029e-05	-2.68834	-4.18949	4.18949	+				+	+	16	13	13	26.9	22.6	22.6	74.466	0	67.229	81263000	61	259	0	561	0
O55126	Protein NipSnap homolog 2	Gbas	1.86422e-08	-7.67553	7.09684	7.67553			+		+	+	10	10	10	28.1	28.1	28.1	32.932	0	33.441	982850000	46	0	21	0	136
P50462	Cysteine and glycine-rich protein 3	Csrp3	1.32852e-06	-5.81431	5.3594	5.81431			+		+	+	13	13	13	68	68	68	20.895	0	172.44	1029900000	87	101	0	26	0
P51881	ADP/ATP translocase 2	Slc25a5	7.72944e-06	-5.23472	-3.92827	5.23472			+		+	+	16	9	9	44.3	24.2	24.2	32.931	0	24.969	225380000	22	0	0	0	0
P62897	Cytochrome c, somatic	Cycs	3.06371e-08	-7.31679	6.82378	7.31679			+		+	+	7	7	7	51.4	51.4	51.4	11.605	0	64.124	1927900000	49	0	159	0	66
Q7TMF3	NADH dehydrogenase [ubiquinone] 1 alpha subcomplex subunit 12	Ndufa12	1.47645e-07	-6.64413	-5.90147	6.64413			+		+	+	7	7	7	61.4	61.4	61.4	17.086	0	51.355	110720000	35	0	213	0	93
Q8VEM8	Phosphate carrier protein, mitochondrial	Slc25a3	2.90232e-07	-6.41318	-5.32487	6.41318			+		+	+	8	8	8	23	23	23	39.632	0	20.593	364060000	31	192	252	193	127
Q9DCZ4	Apolipoprotein O	Apoo	0.000171373	-3.86926	-2.35419	3.86926			+		+	+	5	5	5	23.2	23.2	23.2	22.604	0	55.785	123500000	22	0	0	0	0
Q9JKS4	LIM domain-binding protein 3	Ldb3	9.92325e-06	-5.07252	4.12346	5.07252			+		+	+	24	24	24	42.3	42.3	42.3	76.431	0	323.31	820910000	134	256	0	114	0
E9Q616		Ahnak	0.00881748	1.90788	-1.78899	-1.90788	+	+					53	53	53	27.2	27.2	27.2	604.25	0	144.22	265030000	161	0	0	0	0
O08553	Dihydropyrimidinase-related protein 2	Dpysl2	0.000899907	3.12672	-2.03087	-3.12672	+	+					15	15	14	43.7	43.7	40.9	62.277	0	93.267	158530000	87	0	0	0	0
O35226	26S proteasome non-ATPase regulatory subunit 4	Psmd4	0.000100195	3.77146	-3.72369	-3.77146	+	+					2	2	2	8.8	8.8	8.8	40.703	0	27.618	17743000	8	0	0	0	0
O35737	Heterogeneous nuclear ribonucleoprotein H	Hnrnph1	0.000732511	3.15632	-2.42923	-3.15632	+	+					6	6	4	20.5	20.5	14.5	49.199	0	19.132	22335000	30	0	0	0	0
P01869	Ig gamma-1 chain C region, membrane-bound form	Ighg1	0.000138151	3.68273	-3.52806	-3.68273	+	+					3	3	3	9.9	9.9	9.9	43.386	0	312.25	91377000	10	0	38	0	275
P01872	Ig mu chain C region	Ighm	1.81782e-05	4.66259	-4.24326	-4.66259	+	+					8	8	8	20.9	20.9	20.9	49.971	0	98.195	63075000	36	0	0	0	0
P04919	Band 3 anion transport protein	Slc4a1	0.00674427	2.20002	-1.53471	-2.20002	+	+					11	11	11	20	20	20	103.13	0	65.025	78535000	51	0	0	0	0
P10637	Microtubule-associated protein tau	Mapt	0.0172404	1.57838	-1.57225	-1.57838	+	+					5	5	5	12.1	12.1	12.1	76.243	0	94.744	11696000	13	0	0	0	0
P14602	Heat shock protein beta-1	Hspb1	9.46901e-08	6.61356	-6.43858	-6.61356	+	+					5	5	5	40.2	40.2	40.2	23.014	0	26.817	84708000	29	0	0	0	0
P19324	Serpin H1	Serpinh1	0.000671141	3.14724	-2.86148	-3.14724	+	+					2	2	2	6.2	6.2	6.2	46.533	0	29.855	7535200	8	0	0	0	0
P23506	Protein-L-isoaspartate(D-aspartate) O-methyltransferase	Pcmt1	0.00285168	2.39592	-2.23914	-2.39592	+	+					6	6	6	44.9	44.9	44.9	24.634	0	16.871	27000000	29	0	0	0	0
P24270	Catalase	Cat	0.000982775	3.04752	-2.23814	-3.04752	+	+					18	18	18	45	45	45	59.795	0	48.023	107270000	73	0	0	0	0
P24472	Glutathione S-transferase A4	Gsta4	0.0228636	1.47257	-1.4471	-1.47257	+	+					3	3	3	15.3	15.3	15.3	25.564	0	14.64	39535000	26	0	0	0	0
P26041	Moesin	Msn	0.00145433	2.77166	-2.37785	-2.77166	+	+					14	14	13	32.9	32.9	29.6	67.766	0	36.793	71690000	46	86	0	478	0
P50171	Estradiol 17-beta-dehydrogenase 8	Hsd17b8	6.97947e-05	4.02033	-3.76001	-4.02033	+	+					7	7	7	43.6	43.6	43.6	26.588	0	117.34	61300000	53	0	0	0	0
P57776	Elongation factor 1-delta	Eef1d	5.28328e-07	5.9604	-5.95731	-5.9604	+	+					5	5	5	26.7	26.7	26.7	31.293	0	25.064	78391000	38	0	0	0	0
P58252	Elongation factor 2	Eef2	0.000207091	3.62172	-3.17172	-3.62172	+	+					24	24	24	35.3	35.3	35.3	95.313	0	90.511	311220000	119	0	0	0	0
P60335	Poly(rC)-binding protein 1	Pcbp1	0.00132617	2.66868	-2.62168	-2.66868	+	+					5	5	3	20.8	20.8	12.1	37.497	0	46.296	50383000	33	0	0	0	0
P62880	Guanine nucleotide-binding protein G(I)/G(S)/G(T) subunit beta-2	Gnb2	0.00222632	2.63544	-2.35095	-2.63544	+	+					5	3	3	19.4	9.4	9.4	37.331	0	79.993	20540000	17	0	0	0	0
P70168	Importin subunit beta-1	Kpnb1	0.0175091	1.66912	-1.44554	-1.66912	+	+					5	5	5	8.4	8.4	8.4	97.183	0	21.102	9255800	15	0	0	0	0
P70670	Nascent polypeptide-associated complex subunit alpha, muscle-specific form	Naca	2.77621e-05	4.52262	-3.96095	-4.52262	+	+					52	52	52	39.9	39.9	39.9	220.5	0	323.31	284820000	261	0	0	0	0
P82347	Delta-sarcoglycan	Sgcd	0.000300714	3.52607	-2.84875	-3.52607	+	+					6	6	6	24.2	24.2	24.2	32.133	0	51.113	27335000	32	0	0	0	0
Q02053	Ubiquitin-like modifier-activating enzyme 1	Uba1	0.00126709	2.98399	-1.83625	-2.98399	+	+					15	15	15	21.6	21.6	21.6	117.81	0	77.502	167360000	117	131	0	44	0
Q0II04	Nebulette	Nebl	0.000346824	3.23242	-3.23242	-3.19533	+	+					3	3	3	11.1	11.1	11.1	52.2	0	18.654	10519000	20	0	0	0	0
Q149B8	PGC-1 and ERR-induced regulator in muscle protein 1	Perm1	1.62556e-07	6.38768	-6.25832	-6.38768	+	+					3	3	3	8.1	8.1	8.1	85.156	0	99.473	9873900	15	0	0	0	0
Q62188	Dihydropyrimidinase-related protein 3	Dpysl3	0.000770121	3.17564	-2.22536	-3.17564	+	+					9	8	8	23.5	20.7	20.7	61.936	0	108.45	27350000	33	153	0	356	0
Q62234	Myomesin-1	Myom1	0.0195312	1.67881	-1.30361	-1.67881	+	+					30	30	30	24.8	24.8	24.8	185.46	0	323.31	316480000	135	0	0	0	0
Q8CG76	Aflatoxin B1 aldehyde reductase member 2	Akr7a2	0.00720788	2.1651	-1.53085	-2.1651	+	+					4	4	4	15.8	15.8	15.8	40.612	0	18.993	16443000	21	0	0	0	0
Q8R0N6	Hydroxyacid-oxoacid transhydrogenase, mitochondrial	Adhfe1	0.00827906	2.12376	-1.40919	-2.12376	+	+					4	4	4	13.8	13.8	13.8	49.937	0	28.367	18430000	29	0	0	0	0
Q8VEK3	Heterogeneous nuclear ribonucleoprotein U	Hnrnpu	0.00047678	3.23786	-2.8678	-3.23786	+	+					6	6	6	13.5	13.5	13.5	87.917	0	114.54	24245000	23	191	0	56	0
Q91V41	Ras-related protein Rab-14	Rab14	0.00519782	2.17632	-1.94272	-2.17632	+	+					6	6	6	39.1	39.1	39.1	23.897	0	14.214	48447000	21	0	0	0	0
Q91VA7	Isocitrate dehydrogenase [NAD] subunit, mitochondrial	Idh3b	0.0112825	1.97162	-1.36119	-1.97162	+	+					14	14	14	47.7	47.7	47.7	42.194	0	59.328	123730000	51	0	0	0	0
Q91XE4	N-acyl-aromatic-L-amino acid amidohydrolase (carboxylate-forming)	Acy3	0.00816318	2.05616	-1.63146	-2.05616	+	+					5	5	5	26.4	26.4	26.4	35.286	0	12.823	21590000	20	0	0	0	0
Q99KB8	Hydroxyacylglutathione hydrolase, mitochondrial	Hagh	0.00117555	2.71887	-2.71887	-2.66318	+	+					4	4	4	15.9	15.9	15.9	34.084	0	46.649	45775000	8	0	0	0	0
Q9CQ60	6-phosphogluconolactonase	Pgls	0.00181671	2.82893	-1.67567	-2.82893	+	+					3	3	3	22.2	22.2	22.2	27.254	0	10.308	20387000	26	0	0	0	0
Q9CQN1	Heat shock protein 75 kDa, mitochondrial	Trap1	0.000675574	3.06299	-2.76473	-3.06299	+	+					13	13	13	26.1	26.1	26.1	80.208	0	81.081	66404000	49	0	0	0	0
Q9CZ44	NSFL1 cofactor p47	Nsfl1c	0.000516294	3.14138	-2.93394	-3.14138	+	+					5	5	5	24.3	24.3	24.3	40.709	0	92.459	21674000	35	0	0	0	0
Q9DBC7	cAMP-dependent protein kinase type I-alpha regulatory subunit	Prkar1a	0.00239896	2.53741	-2.20808	-2.53741	+	+					5	5	5	15.5	15.5	15.5	43.185	0	102.16	33962000	36	0	0	0	0
Q9DBL1	Short/branched chain specific acyl-CoA dehydrogenase, mitochondrial	Acadsb	6.4081e-05	4.08866	-3.74589	-4.08866	+	+					9	9	9	28	28	28	47.874	0	98.664	75828000	52	0	0	0	0
Q9DCB8	Iron-sulfur cluster assembly 2 homolog, mitochondrial	Isca2	0.00493814	2.10733	-2.07772	-2.10733	+	+					6	6	6	61	61	61	16.718	0	11.137	18854000	22	0	0	0	0
Q9DCW4	Electron transfer flavoprotein subunit beta	Etfb	0.000429681	3.29894	-2.88039	-3.29894	+	+					27	27	27	81.2	81.2	81.2	27.623	0	302.55	3560300000	185	0	312	0	38
Q9EQP2	EH domain-containing protein 4	Ehd4	0.00117037	2.75105	-2.64109	-2.75105	+	+					11	11	11	32.2	32.2	32.2	61.48	0	152.43	88509000	61	0	0	0	0
Q9WVA2	Mitochondrial import inner membrane translocase subunit Tim8 A	Timm8a1	0.000139991	3.84389	-3.20849	-3.84389	+	+					3	3	3	34	34	34	11.042	0	10.283	34254000	19	0	0	0	0
P19783	Cytochrome c oxidase subunit 4 isoform 1, mitochondrial	Cox4i1	3.01012e-07	6.21371	-6.21371	6.02354	+					+	13	13	13	56.2	56.2	56.2	19.53	0	80.695	522880000	43	73	0	87	0
P35980	60S ribosomal protein L18	Rpl18	0.0106192	1.92555	-1.92555	1.56571	+					+	4	4	4	22.9	22.9	22.9	21.644	0	69.204	25316000	15	0	0	0	0
P41216	Long-chain-fatty-acid--CoA ligase 1	Acsl1	0.00367669	2.49857	-2.49857	1.60328	+					+	28	28	28	46.5	46.5	46.5	77.951	0	191.36	792640000	125	0	0	0	0
P47963	60S ribosomal protein L13	Rpl13	0.00123486	2.93233	-2.93233	2.20983	+					+	4	4	4	20.4	20.4	20.4	24.305	0	61.385	22787000	16	0	0	0	0
P68372	Tubulin beta-4B chain	Tubb4b	8.34882e-05	4.02166	-4.02166	3.54144	+					+	18	18	6	44.9	44.9	11.2	49.83	0	289.07	209850000	77	0	0	0	0
Q3ULD5	Methylcrotonoyl-CoA carboxylase beta chain, mitochondrial	Mccc2	0.00589266	2.29687	-2.29687	1.40554	+					+	13	13	13	29.3	29.3	29.3	61.378	0	66.745	69486000	56	0	0	0	0
Q8BFR5	Elongation factor Tu, mitochondrial	Tufm	0.00167373	2.701	-2.701	2.33946	+					+	17	17	17	41.6	41.6	41.6	49.508	0	89.698	243710000	54	0	221	0	442
Q91VD9	NADH-ubiquinone oxidoreductase 75 kDa subunit, mitochondrial	Ndufs1	5.63476e-06	5.21054	-5.21054	4.72656	+					+	34	34	34	54.5	54.5	54.5	79.776	0	323.31	734060000	187	0	256	0	544
Q9CPQ1	Cytochrome c oxidase subunit 6C	Cox6c	0.00120903	2.99227	-2.99227	1.96396	+					+	3	3	3	27.6	27.6	27.6	84.689	0	65.799	84222000	15	0	0	0	0
Q9CQJ8	NADH dehydrogenase [ubiquinone] 1 beta subcomplex subunit 9	Ndufb9	0.000658772	3.12274	-3.12274	2.68553	+					+	4	4	4	35.2	35.2	35.2	21.984	0	65.458	36427000	32	0	0	0	0
Q9CR61	NADH dehydrogenase [ubiquinone] 1 beta subcomplex subunit 7	Ndufb7	9.74662e-06	4.94956	-4.94956	4.50212	+					+	5	5	5	48.9	48.9	48.9	16.331	0	24.639	74047000	24	0	0	0	0
Q9DB77	Cytochrome b-c1 complex subunit 2, mitochondrial	Uqcrc2	5.39932e-07	6.02755	-6.02755	5.85788	+					+	20	20	20	44.2	44.2	44.2	48.234	0	193.98	236370000	47	0	0	0	0
Q9DC69	NADH dehydrogenase [ubiquinone] 1 alpha subcomplex subunit 9, mitochondrial	Ndufa9	8.14476e-05	4.11244	-4.11244	3.32673	+					+	10	10	10	35	35	35	42.525	0	66.477	170850000	51	0	0	0	0
Q9DC70	NADH dehydrogenase [ubiquinone] iron-sulfur protein 7, mitochondrial	Ndufs7	0.00861943	2.09312	-2.09312	1.44461	+					+	4	4	4	18.3	18.3	18.3	24.683	0	14.271	79393000	39	0	0	0	0
Q9DCX2	ATP synthase subunit d, mitochondrial	Atp5h	0.000232237	3.67763	-3.67763	2.8075	+					+	12	12	12	75.2	75.2	75.2	18.749	0	65.658	893660000	56	0	313	0	20
Q9ERS2	NADH dehydrogenase [ubiquinone] 1 alpha subcomplex subunit 13	Ndufa13	0.000572316	3.30746	-3.30746	2.32722	+					+	6	6	6	30.6	30.6	30.6	16.859	0	25.664	107590000	26	0	0	0	0
Q9WUM5	Succinyl-CoA ligase [ADP/GDP-forming] subunit alpha, mitochondrial	Suclg1	0.00933096	2.01868	-2.01868	1.53311	+					+	7	7	7	27.7	27.7	27.7	36.154	0	23.087	1151200000	35	0	0	0	0
A0A0A6YXW6	Ig alpha chain C region	Igha	0.000134209	3.85624	-3.85624	-3.24283	+	+					4	4	4	15.2	15.2	15.2	41.958	0	53.89	49755000	39	0	0	0	0
O08600	Endonuclease G, mitochondrial	Endog	0.0273364	1.462	-1.462	-1.44475	+	+					2	2	2	9.2	9.2	9.2	32.19	0	33.064	10130000	7	0	0	0	0
P07901	Heat shock protein HSP 90-alpha	Hsp90aa1	0.0166103	1.66424	-1.66424	-1.50515	+	+					18	8	8	25	13.1	13.1	84.787	0	65.24	71389000	34	0	0	0	0
P08752	Guanine nucleotide-binding protein G(i) subunit alpha-2	Gnai2	1.95825e-05	4.65138	-4.65138	-4.16786	+	+					7	7	6	23.9	23.9	20.8	40.489	0	30.13	33594000	39	0	0	0	0
P20029	78 kDa glucose-regulated protein	Hspa5	1.30615e-08	7.74466	-7.74466	-7.59144	+	+					26	24	24	42.1	40.5	40.5	72.421	0	213.11	452470000	129	337	0	84	0
P45376	Aldose reductase	Akr1b1	0.00452615	2.4181	-2.4181	-1.45865	+	+					9	9	9	28.5	28.5	28.5	35.732	0	53.903	316340000	63	0	0	0	0
P49443	Protein phosphatase 1A	Ppm1a	0.0140287	1.75609	-1.75609	-1.71088	+	+					3	3	2	8.6	8.6	5.5	42.432	0	15.72	9339200	11	0	0	0	0
P56399	Ubiquitin carboxyl-terminal hydrolase 5	Usp5	0.001332	2.65339	-2.65339	-2.63402	+	+					8	8	8	14	14	14	95.832	0	65.551	38077000	50	0	0	0	0
P56480	ATP synthase subunit beta, mitochondrial	Atp5b	5.96477e-05	4.01015	-4.01015	-3.92937	+	+					35	35	35	67.5	67.5	67.5	56.3	0	323.31	9197500000	240	0	0	0	0
P62960	Nuclease-sensitive element-binding protein 1	Ybx1	0.00847382	1.95912	-1.95912	-1.75926	+	+					8	8	7	42.9	42.9	42.9	35.73	0	72.667	35681000	33	0	0	0	0
P82350	Alpha-sarcoglycan	Sgca	0.00295025	2.57477	-2.57477	-2.06028	+	+					5	5	5	19.6	19.6	19.6	43.286	0	76.145	20345000	15	0	0	0	0
Q02257	Junction plakoglobin	Jup	0.00309905	2.54034	-2.54034	-1.82082	+	+					4	4	4	9.8	9.8	9.8	81.8	0	10.958	12250000	24	0	0	0	0
Q06185	ATP synthase subunit e, mitochondrial	Atp5i	2.04904e-05	4.51266	-4.51266	-4.34261	+	+					5	5	5	56.3	56.3	56.3	82.355	0	141.33	406480000	28	0	185	0	23
Q07417	Short-chain specific acyl-CoA dehydrogenase, mitochondrial	Acads	0.00226446	2.5362	-2.5362	-2.27462	+	+					12	12	12	46.8	46.8	46.8	44.889	0	219.56	349300000	59	137	0	159	0
Q3UIZ8	Myosin light chain kinase 3	Mylk3	0.000183593	3.70958	-3.70958	-3.14011	+	+					10	10	10	20.8	20.8	20.8	86.371	0	27.799	45496000	41	0	0	0	0
Q60936	Atypical kinase ADCK3, mitochondrial	Adck3	4.87502e-05	4.26862	-4.26862	-3.73972	+	+					8	8	8	16.7	16.7	16.7	71.742	0	97.691	76773000	40	0	0	0	0
Q68FD5	Clathrin heavy chain 1	Cltc	8.73795e-05	4.02217	-4.02217	-3.4757	+	+					17	17	17	16.1	16.1	16.1	191.55	0	50.559	53541000	75	0	0	0	0
Q6P3A8	2-oxoisovalerate dehydrogenase subunit beta, mitochondrial	Bckdhb	0.00707252	2.07509	-2.07509	-1.77032	+	+					3	3	3	10.8	10.8	10.8	42.88	0	78.779	31299000	23	0	0	0	0
Q8BLF1	Neutral cholesterol ester hydrolase 1	Nceh1	0.00058084	3.1933	-3.1933	-2.70273	+	+					4	4	4	10.8	10.8	10.8	45.739	0	82.085	33614000	19	0	0	0	0
Q8BMS4	Ubiquinone biosynthesis O-methyltransferase, mitochondrial	Coq3	0.000114751	3.91852	-3.91852	-3.32391	+	+					2	2	2	8.9	8.9	8.9	40.956	0	42.639	51362000	19	0	0	0	0
Q8BWF0	Succinate-semialdehyde dehydrogenase, mitochondrial	Aldh5a1	1.68388e-05	4.63978	-4.63978	-4.37132	+	+					7	7	7	17.8	17.8	17.8	55.968	0	110.09	80629000	31	0	0	0	0
Q8CGC7	Bifunctional glutamate/proline--tRNA ligase	Eprs	0.0192145	1.55238	-1.55238	-1.50864	+	+					10	10	10	10.1	10.1	10.1	170.08	0	54.577	43750000	46	0	0	0	0
Q8JZQ2	AFG3-like protein 2	Afg3l2	0.00231296	2.62422	-2.62422	-2.07058	+	+					10	10	10	16.8	16.8	16.8	89.518	0	32.331	29367000	32	0	0	0	0
Q8QZS1	3-hydroxyisobutyryl-CoA hydrolase, mitochondrial	Hibch	2.11128e-05	4.52642	-4.52642	-4.29324	+	+					16	16	16	45.7	45.7	45.7	43.037	0	35.3	171540000	71	0	0	0	0
Q8QZT1	Acetyl-CoA acetyltransferase, mitochondrial	Acat1	0.0180897	1.69056	-1.69056	-1.37385	+	+					27	27	27	61.6	61.6	61.6	44.816	0	323.31	2008300000	129	0	250	0	88
Q91ZA3	Propionyl-CoA carboxylase alpha chain, mitochondrial	Pcca	0.00108475	2.82465	-2.82465	-2.61962	+	+					15	15	15	27.5	27.5	27.5	79.921	0	79.418	120380000	53	0	259	0	101
Q922B1	O-acetyl-ADP-ribose deacetylase MACROD1	Macrod1	0.00750304	1.97092	-1.97092	-1.86079	+	+					7	7	7	22.3	22.3	22.3	35.294	0	20.315	174500000	32	504	0	201	0
Q99J39	Malonyl-CoA decarboxylase, mitochondrial	Mlycd	1.36755e-05	4.62855	-4.62855	-4.59143	+	+					10	10	10	30.1	30.1	30.1	54.735	0	67.338	58161000	58	0	0	0	0
Q99JB8	Protein kinase C and casein kinase II substrate protein 3	Pacsin3	0.00952445	2.05904	-2.05904	-1.30667	+	+					5	5	5	17.9	17.9	17.9	48.584	0	40.718	12378000	12	0	0	0	0
Q9CQA3	Succinate dehydrogenase [ubiquinone] iron-sulfur subunit, mitochondrial	Sdhb	0.00390006	2.19379	-2.19379	-2.18899	+	+					13	13	13	45	45	45	31.814	0	181.76	526280000	23	0	0	0	0
Q9CXJ4	ATP-binding cassette sub-family B member 8, mitochondrial	Abcb8	9.54917e-05	3.89927	-3.89927	-3.85482	+	+					6	6	6	13.5	13.5	13.5	77.999	0	17.564	21691000	25	0	0	0	0
Q9D7J4	Cytochrome c oxidase protein 20 homolog	Cox20	0.00477974	2.33419	-2.33419	-1.96253	+	+					2	2	2	22.2	22.2	22.2	13.163	0	37.688	13727000	9	0	0	0	0
Q9D8N0	Elongation factor 1-gamma	Eef1g	0.00315391	2.57052	-2.57052	-1.89998	+	+					7	7	7	15.6	15.6	15.6	50.06	0	75.015	73995000	32	0	0	0	0
Q9DCT8	Cysteine-rich protein 2	Crip2	0.00207607	2.77593	-2.77593	-1.54596	+	+					5	5	5	40.4	40.4	40.4	22.727	0	38.866	173620000	35	0	311	0	125
Q9EQ20	Methylmalonate-semialdehyde dehydrogenase [acylating], mitochondrial	Aldh6a1	0.00476214	2.13899	-2.13899	-2.07498	+	+					24	24	24	49.3	49.3	49.3	57.915	0	224.28	509100000	113	0	0	0	0
Q9ET78	Junctophilin-2	Jph2	6.02538e-05	4.17965	-4.17965	-3.64236	+	+					8	8	8	18.7	18.7	18.7	74.691	0	43.241	36764000	37	0	0	0	0
Q9WVE8	Protein kinase C and casein kinase substrate in neurons protein 2	Pacsin2	0.00342692	2.48499	-2.48499	-1.82364	+	+					7	7	7	16	16	16	55.832	0	12.345	33667000	26	0	0	0	0
Q9Z2I0	LETM1 and EF-hand domain-containing protein 1, mitochondrial	Letm1	0.000632112	3.10668	-3.10668	-2.76709	+	+					12	12	12	26.3	26.3	26.3	82.988	0	29.688	64870000	46	0	0	0	0
P07759	Serine protease inhibitor A3K	Serpina3k	2.17837e-05	4.61646	4.09547	-4.61646		+		+			11	11	9	32.1	32.1	28.5	46.879	0	291.67	382050000	85	0	57	0	283
P29699	Alpha-2-HS-glycoprotein	Ahsg	0.00152311	2.511	2.64409	-2.64409		+		+			6	6	6	29.9	29.9	29.9	37.325	0	37.172	194280000	32	0	101	0	335
Q01768	Nucleoside diphosphate kinase B	Nme2	0.00542842	2.2999	1.5954	-2.2999		+		+			7	7	3	52	52	21.7	17.363	0	54.26	533640000	35	0	75	0	90
Q61425	Hydroxyacyl-coenzyme A dehydrogenase, mitochondrial	Hadh	0.00132879	2.78837	2.4558	-2.78837		+		+			17	17	17	53.5	53.5	53.5	34.463	0	87.088	881910000	91	0	0	0	0
Q922R8	Protein disulfide-isomerase A6	Pdia6	0.00294588	2.50416	1.97963	-2.50416		+		+			5	5	5	12.5	12.5	12.5	48.1	0	11.422	21385000	24	0	0	0	0
Q9JII6	Alcohol dehydrogenase [NADP(+)]	Akr1a1	0.00517957	2.35338	1.45082	-2.35338		+		+			3	3	3	14.5	14.5	14.5	36.586	0	71.429	13691000	15	0	0	0	0
O55042	Alpha-synuclein	Snca	0.000717428	-2.17534	3.21844	-3.21844			+	+			4	4	4	33.6	33.6	33.6	14.485	0	20.791	21209000	21	0	0	0	0
O70468	Myosin-binding protein C, cardiac-type	Mybpc3	0.000442417	-2.85808	3.29134	-3.29134			+	+			55	55	55	53.7	53.7	53.7	140.63	0	323.31	1404600000	364	0	33	0	462
P08228	Superoxide dismutase [Cu-Zn]	Sod1	0.000287947	-2.76484	3.57359	-3.57359			+	+			8	8	8	56.5	56.5	56.5	15.942	0	40.001	680270000	47	0	0	0	0
P09542	Myosin light chain 3	Myl3	0.00207305	-1.53066	2.77734	-2.77734			+	+			11	11	8	65.7	65.7	52.5	22.421	0	78.385	446610000	54	49	64	189	182
P15105	Glutamine synthetase	Glul	0.000523816	-2.42765	3.33434	-3.33434			+	+			2	2	2	9.7	9.7	9.7	42.119	0	95.872	18593000	12	0	0	0	0
P43274	Histone H1.4	Hist1h1e	0.00724374	-1.8775	1.9838	-1.9838			+	+			4	4	4	16.9	16.9	16.9	21.977	0	63.111	40642000	11	0	0	0	0
Q8BTM8	Filamin-A	Flna	0.00117884	-2.39371	2.89512	-2.89512			+	+			31	31	30	19.9	19.9	19.4	281.22	0	222.32	261700000	138	0	0	0	0
Q8VDQ1	Prostaglandin reductase 2	Ptgr2	0.000153281	-3.00657	3.85186	-3.85186			+	+			6	6	6	19.4	19.4	19.4	38.015	0	18.016	44672000	18	0	0	0	0
Q99PT1	Rho GDP-dissociation inhibitor 1	Arhgdia	0.00994701	-1.73284	1.86297	-1.86297			+	+			4	4	4	35.8	35.8	35.8	23.407	0	36.748	79319000	16	0	275	0	162
A0A0A6YW67	Ubiquitin-60S ribosomal protein L40	Gm8797	0.00075017	-3.09167	3.09167	2.8412			+		+		4	4	4	61	61	61	87.279	0	57.573	247890000	28	0	0	0	0
F6TQW2	Ig gamma-2A chain C region secreted form	Ighg2c	0.000961242	-3.07088	3.07088	2.48944			+		+		5	5	5	24.5	24.5	24.5	44.095	0	88.003	33439000	30	0	0	0	0
O08709	Peroxiredoxin-6	Prdx6	0.00108412	-2.90795	2.90795	2.47926			+		+		14	14	14	67.4	67.4	67.4	24.87	0	133.86	239050000	50	14	12	90	116
O08756	3-hydroxyacyl-CoA dehydrogenase type-2	Hsd17b10	0.000606425	-3.232	3.232	2.52762			+		+		11	11	11	42.9	42.9	42.9	27.418	0	83.722	175200000	52	0	13	0	136
O09131	Glutathione S-transferase omega-1	Gsto1	0.000182783	-3.66606	3.66606	3.24395			+		+		8	8	8	30	30	30	27.497	0	11.764	91034000	28	0	0	0	0
O35459	Delta(3,5)-Delta(2,4)-dienoyl-CoA isomerase, mitochondrial	Ech1	8.59416e-06	-4.95395	4.95395	4.64817			+		+		14	14	14	49.2	49.2	49.2	36.118	0	185.51	740150000	64	0	0	0	0
P00920	Carbonic anhydrase 2	Ca2	7.81351e-05	-4.09414	4.09414	3.46168			+		+		7	7	7	46.9	46.9	46.9	29.032	0	56.208	219800000	27	0	37	0	240
P05201	Aspartate aminotransferase, cytoplasmic	Got1	6.84567e-05	-4.14728	4.14728	3.52944			+		+		24	24	24	57.6	57.6	57.6	46.247	0	158.42	1025600000	116	0	0	0	0
P05202	Aspartate aminotransferase, mitochondrial	Got2	1.5e-05	-4.78934	4.78934	4.24152			+		+		29	29	29	58.1	58.1	58.1	47.411	0	323.31	2035100000	118	0	45	0	174
P06151	L-lactate dehydrogenase A chain	Ldha	0.000640396	-2.98338	2.98338	2.92443			+		+		15	14	14	42.8	42.8	42.8	36.498	0	323.31	664700000	69	0	47	0	54
P07724	Serum albumin	Alb	0.000293414	-3.56218	3.56218	2.77			+		+		66	66	62	81.1	81.1	81.1	68.692	0	323.31	38643000000	516	0	0	0	0
P08249	Malate dehydrogenase, mitochondrial	Mdh2	6.6524e-07	-5.9273	5.9273	5.84378			+		+		30	30	30	73.7	73.7	73.7	35.611	0	323.31	12807000000	226	46	0	267	0
P11404	Fatty acid-binding protein, heart	Fabp3	0.00214252	-2.71929	2.71929	1.88469			+		+		10	10	10	59.4	59.4	59.4	14.819	0	32.278	1105300000	40	0	0	0	0
P14824	Annexin A6	Anxa6	5.01291e-05	-4.30475	4.30475	3.59657			+		+		27	27	27	50.2	50.2	50.2	75.884	0	256.77	438580000	146	0	73	0	33
P15327	Bisphosphoglycerate mutase	Bpgm	0.00797745	-2.1514	2.1514	1.37096			+		+		5	5	5	23.9	23.9	23.9	29.978	0	9.269	56672000	21	0	0	0	0
P15626	Glutathione S-transferase Mu 2	Gstm2	0.000117698	-3.7478	3.7478	3.60151			+		+		13	13	9	59.6	59.6	43.1	25.716	0	53.699	168740000	61	0	0	0	0
P20108	Thioredoxin-dependent peroxide reductase, mitochondrial	Prdx3	0.000364946	-3.31848	3.31848	3.03888			+		+		10	10	10	44.4	44.4	44.4	28.127	0	86.246	340730000	57	0	94	0	157
P23953	Carboxylesterase 1C	Ces1c	3.03465e-06	-5.47938	5.47938	5.02503			+		+		13	13	7	23.5	23.5	14.8	61.055	0	69.043	187780000	63	0	0	0	0
P34884	Macrophage migration inhibitory factor	Mif	0.0210386	-1.63477	1.63477	1.47444			+		+		3	3	3	35.7	35.7	35.7	12.504	0	70.264	34941000	15	0	0	0	0
P42125	Enoyl-CoA delta isomerase 1, mitochondrial	Eci1	1.79607e-05	-4.64195	4.64195	4.29472			+		+		15	15	15	39.1	39.1	39.1	32.25	0	216.59	976480000	68	0	113	0	47
P45591	Cofilin-2	Cfl2	0.00891687	-2.02973	2.02973	1.5711			+		+		5	4	4	44	37.3	37.3	18.709	0	24.087	33173000	17	98	0	138	0
P47857	ATP-dependent 6-phosphofructokinase, muscle type	Pfkm	1.21811e-05	-4.68895	4.68895	4.63275			+		+		18	18	17	31.7	31.7	30.5	85.268	0	219.57	236390000	94	0	0	0	0
P54071	Isocitrate dehydrogenase [NADP], mitochondrial	Idh2	2.4789e-05	-4.39011	4.39011	4.30777			+		+		29	29	28	53.3	53.3	53.3	50.906	0	323.31	4848800000	128	0	0	0	0
P62259	14-3-3 protein epsilon	Ywhae	0.000354677	-3.40293	3.40293	3.1855			+		+		13	11	11	54.1	47.1	47.1	29.174	0	86.675	135270000	50	0	32	0	221
P70296	Phosphatidylethanolamine-binding protein 1	Pebp1	0.000158955	-3.79153	3.79153	3.14738			+		+		7	7	7	68.4	68.4	68.4	20.83	0	74.037	327300000	52	0	0	0	0
P97450	ATP synthase-coupling factor 6, mitochondrial	Atp5j	6.28303e-05	-4.08272	4.08272	3.77847			+		+		6	6	6	46.3	46.3	46.3	12.496	0	84.528	564490000	25	0	0	0	0
Q00897	Alpha-1-antitrypsin 1-4	Serpina1d	0.0116124	-1.99437	1.99437	1.42997			+		+		12	12	4	32.2	32.2	15.3	45.998	0	203.98	327240000	38	0	0	0	0
Q61147	Ceruloplasmin	Cp	0.00215794	-2.70216	2.70216	2.22225			+		+		14	14	14	20.5	20.5	20.5	121.15	0	32.728	61492000	46	0	0	0	0
Q61171	Peroxiredoxin-2	Prdx2	0.00467802	-2.14368	2.14368	2.08549			+		+		10	10	10	54.5	54.5	54.5	21.778	0	35.931	570450000	39	0	0	0	0
Q61598	Rab GDP dissociation inhibitor beta	Gdi2	0.000466713	-3.27865	3.27865	3.07643			+		+		10	10	5	23.1	23.1	13.9	50.537	0	83.832	55539000	44	0	0	0	0
Q64105	Sepiapterin reductase	Spr	2.45994e-06	-5.56198	5.56198	5.13425			+		+		7	7	7	36	36	36	27.883	0	82.691	85470000	36	0	0	0	0
Q64727	Vinculin	Vcl	0.000116331	-3.87912	3.87912	3.39844			+		+		28	28	28	30.9	30.9	30.9	116.72	0	166.45	216850000	110	0	0	0	0
Q8BH95	Enoyl-CoA hydratase, mitochondrial	Echs1	4.75093e-08	-6.91779	6.91779	6.7711			+		+		14	14	14	45.9	45.9	45.9	31.474	0	72.995	898280000	82	0	0	0	0
Q8CI94	Glycogen phosphorylase, brain form	Pygb	0.000745372	-3.04249	3.04249	2.68625			+		+		31	28	28	40.5	36.5	36.5	96.729	0	291.85	513110000	109	0	239	0	680
Q91VM9	Inorganic pyrophosphatase 2, mitochondrial	Ppa2	0.00577297	-2.20569	2.20569	1.76582			+		+		7	7	7	28.2	28.2	28.2	38.114	0	103.43	74074000	64	0	0	0	0
Q921I1	Serotransferrin	Tf	0.00757225	-2.16771	2.16771	1.41986			+		+		44	44	44	59.5	59.5	59.5	76.723	0	323.31	1369800000	251	0	261	0	680
Q9D0F9	Phosphoglucomutase-1	Pgm1	0.00047354	-3.16961	3.16961	2.98268			+		+		23	23	23	50.9	50.9	50.9	61.417	0	140.88	411610000	86	0	0	0	0
Q9Z2I8	Succinyl-CoA ligase [GDP-forming] subunit beta, mitochondrial	Suclg2	0.00341161	-2.54732	2.54732	1.513			+		+		12	12	12	43.6	43.6	43.6	46.839	0	90.287	160270000	53	0	0	0	0
Q9Z2U0	Proteasome subunit alpha type-7	Psma7	0.00627649	-2.20822	2.20822	1.87027			+		+		4	4	4	24.6	24.6	24.6	27.855	0	15.005	19990000	19	0	0	0	0
P28665	Murinoglobulin-1	Mug1	9.93261e-05	3.23698	4.02796	-4.02796		+		+			15	15	15	15.9	15.9	15.9	165.3	0	62.886	93092000	65	0	0	0	0
P56812	Programmed cell death protein 5	Pdcd5	0.00728526	1.54975	2.13778	-2.13778		+		+			2	2	2	19.8	19.8	19.8	14.275	0	23.005	12634000	13	0	0	0	0
P63101	14-3-3 protein zeta/delta	Ywhaz	0.00215443	1.89328	2.7146	-2.7146		+		+			10	8	8	46.1	42	42	27.771	0	104.91	136000000	46	0	32	0	218
Q8BH64	EH domain-containing protein 2	Ehd2	0.00102474	2.53863	2.91381	-2.91381		+		+			11	11	11	30.6	30.6	30.6	61.174	0	58.136	48023000	57	0	0	0	0
O08677	Kininogen-1	Kng1	0.0114231	-1.97558	1.97558	-1.32388			+	+			9	9	9	17.1	17.1	17.1	73.101	0	146.75	165990000	41	0	0	0	0
P17563	Selenium-binding protein 1	Selenbp1	4.19559e-06	-5.19696	5.19696	-5.08877			+	+			11	11	11	33.7	33.7	33.7	52.513	0	299.32	170700000	91	0	0	0	0
P19123	Troponin C, slow skeletal and cardiac muscles	Tnnc1	0.00121517	-2.94572	2.94572	-2.19244			+	+			3	3	3	23	23	23	18.42	0	62.624	125890000	20	0	0	0	0
P21614	Vitamin D-binding protein	Gc	0.00840707	-1.83102	1.88942	-1.88942			+	+			9	9	9	34.5	34.5	34.5	53.6	0	31.472	29770000	35	0	0	0	0
P27773	Protein disulfide-isomerase A3	Pdia3	0.0029705	-2.61401	2.61401	-1.49739			+	+			11	11	11	25.9	25.9	25.9	56.678	0	25.886	58395000	48	0	0	0	0
Q9D0S9	Histidine triad nucleotide-binding protein 2, mitochondrial	Hint2	0.00659539	-2.16911	2.16911	-1.66468			+	+			3	3	3	31.9	31.9	31.9	17.32	0	17.022	115590000	21	0	0	0	0
Q9JI95	10 kDa heat shock protein, mitochondrial	Cpn10-rs1	0.00207826	-2.70655	2.70655	-2.00311			+	+			9	9	9	70.6	70.6	70.6	10.978	0	47.897	326800000	37	0	0	0	0
Q9JK42	[Pyruvate dehydrogenase (acetyl-transferring)] kinase isozyme 2, mitochondrial	Pdk2	0.0216705	-1.48655	1.48655	-1.45142			+	+			8	8	8	32.4	32.4	32.4	46.04	0	22.827	72272000	36	0	0	0	0
A8DUK4	Hemoglobin subunit beta-1	Hbbt1	1.27185e-05	-4.76416	4.49442	4.76416			+		+		18	18	12	85.7	85.7	62.6	15.748	0	323.31	74607000000	195	0	5	0	56
O35855	Branched-chain-amino-acid aminotransferase, mitochondrial	Bcat2	2.87266e-05	-4.47763	4.0134	4.47763			+		+		8	8	8	27.7	27.7	27.7	44.127	0	19.784	154540000	34	0	0	0	0
P06745	Glucose-6-phosphate isomerase	Gpi	8.3461e-05	-3.89477	3.75007	3.89477			+		+		16	16	16	33.7	33.7	33.7	62.766	0	173.52	318580000	62	0	0	0	0
P09671	Superoxide dismutase [Mn], mitochondrial	Sod2	6.86499e-07	-5.90152	5.85299	5.90152			+		+		7	7	7	29.7	29.7	29.7	24.603	0	39.414	724680000	39	50	0	60	0
P11499	Heat shock protein HSP 90-beta	Hsp90ab1	3.60422e-08	-7.02699	6.96132	7.02699			+		+		29	29	17	42.3	42.3	31.9	83.28	0	323.31	904130000	151	0	69	0	466
P14094	Sodium/potassium-transporting ATPase subunit beta-1	Atp1b1	3.92025e-05	-4.26948	4.00793	4.26948			+		+		8	8	8	28	28	28	35.194	0	20.522	105570000	31	0	0	0	0
P14152	Malate dehydrogenase, cytoplasmic	Mdh1	0.000116955	-3.84125	3.46694	3.84125			+		+		21	21	21	48.2	48.2	48.2	36.511	0	154	5202200000	69	0	0	0	0
P16125	L-lactate dehydrogenase B chain	Ldhb	0.01004	-2.03524	1.35738	2.03524			+		+		22	22	21	50.9	50.9	50.9	36.572	0	182.53	2243800000	86	62	0	89	0
P51174	Long-chain specific acyl-CoA dehydrogenase, mitochondrial	Acadl	0.00037527	-3.31113	3.01971	3.31113			+		+		26	26	26	46.3	46.3	46.3	47.907	0	323.31	2097800000	100	0	0	0	0
P58281	Dynamin-like 120 kDa protein, mitochondrial	Opa1	0.00403605	-2.45098	1.60754	2.45098			+		+		18	18	18	22.7	22.7	22.7	111.34	0	60.868	147140000	68	0	0	0	0
P62631	Elongation factor 1-alpha 2	Eef1a2	7.56204e-08	-6.68176	6.56561	6.68176			+		+		12	12	7	41.9	41.9	31.1	50.454	0	49.875	847460000	50	0	0	0	0
P62908	40S ribosomal protein S3	Rps3	7.14087e-05	-4.13972	3.481	4.13972			+		+		6	6	6	31.3	31.3	31.3	26.674	0	17.917	42872000	20	0	0	0	0
P99029	Peroxiredoxin-5, mitochondrial	Prdx5	1.26444e-05	-4.64944	4.64029	4.64944			+		+		10	10	10	56.2	56.2	56.2	21.897	0	53.825	663170000	94	0	0	0	0
Q6P8J7	Creatine kinase S-type, mitochondrial	Ckmt2	0.00552213	-2.30759	1.52501	2.30759			+		+		30	30	28	66.1	66.1	60.1	47.473	0	323.31	4690300000	181	0	0	0	0
Q78IK2	Up-regulated during skeletal muscle growth protein 5	Usmg5	0.00114336	-3.02514	2.18376	3.02514			+		+		2	2	2	27.6	27.6	27.6	63.814	0	32.452	160340000	20	0	0	0	0
Q8BGK2	[Protein ADP-ribosylarginine] hydrolase-like protein 1	Adprhl1	0.0219453	-1.5551	1.38444	1.5551			+		+		9	9	9	34	34	34	39.885	0	107.7	101950000	38	0	0	0	0
Q8BMS1	Trifunctional enzyme subunit alpha, mitochondrial	Hadha	4.44697e-05	-4.16692	4.01974	4.16692			+		+		56	56	56	65.7	65.7	65.7	82.669	0	323.31	4753000000	262	0	0	0	0
Q8K1M6	Dynamin-1-like protein	Dnm1l	0.0289977	-1.4879	1.35772	1.4879			+		+		9	9	9	18.2	18.2	18.2	82.657	0	103.65	40465000	35	0	0	0	0
Q99KI0	Aconitate hydratase, mitochondrial	Aco2	1.93801e-08	-7.40428	7.35601	7.40428			+		+		56	56	56	61.4	61.4	61.4	85.462	0	323.31	10359000000	269	0	0	0	0
Q99LC5	Electron transfer flavoprotein subunit alpha, mitochondrial	Etfa	0.00112105	-2.78239	2.64326	2.78239			+		+		25	25	25	69.4	69.4	69.4	35.009	0	323.31	3824900000	146	0	272	0	261
Q9D051	Pyruvate dehydrogenase E1 component subunit beta, mitochondrial	Pdhb	2.43142e-06	-5.55501	5.16421	5.55501			+		+		14	14	14	41.5	41.5	41.5	38.937	0	261.46	619890000	50	235	0	341	0
Q9D2G2	Dihydrolipoyllysine-residue succinyltransferase component of 2-oxoglutarate dehydrogenase complex, mitochondrial	Dlst	3.2056e-05	-4.24581	4.23185	4.24581			+		+		15	15	15	42.3	42.3	42.3	48.994	0	148.66	383400000	43	0	0	0	0
Q9QUM9	Proteasome subunit alpha type-6	Psma6	0.0140753	-1.73777	1.56579	1.73777			+		+		4	4	4	21.5	21.5	21.5	27.372	0	98.168	36311000	14	0	0	0	0
Q9WTP7	GTP:AMP phosphotransferase AK3, mitochondrial	Ak3	0.000132087	-3.68517	3.56818	3.68517			+		+		6	6	6	35.2	35.2	35.2	25.426	0	90.306	44917000	34	0	0	0	0
Q9WUB3	Glycogen phosphorylase, muscle form	Pygm	8.0193e-07	-5.882	5.76347	5.882			+		+		33	33	30	45.1	45.1	41.2	97.285	0	323.31	946120000	173	0	0	0	0
P12970	60S ribosomal protein L7a	Rpl7a	4.11818e-07	-5.91462	-6.1261	6.1261					+	+	2	2	2	12.4	12.4	12.4	29.976	0	72.234	21886000	12	0	0	0	0
Q60932	Voltage-dependent anion-selective channel protein 1	Vdac1	0.00131546	-1.93848	-2.95457	2.95457					+	+	14	14	14	64.9	64.9	64.9	32.351	0	173.93	320240000	78	150	0	50	0
Q8BMF4	Dihydrolipoyllysine-residue acetyltransferase component of pyruvate dehydrogenase complex, mitochondrial	Dlat	0.00144853	-1.86227	-2.91763	2.91763					+	+	19	19	19	33.8	33.8	33.8	67.941	0	63.94	732290000	89	0	0	0	0
Q91VR2	ATP synthase subunit gamma, mitochondrial	Atp5c1	0.00618258	-1.90673	-2.07842	2.07842					+	+	11	11	11	31.2	31.2	31.2	32.886	0	63.447	937020000	62	0	257	0	129
Q91WD5	NADH dehydrogenase [ubiquinone] iron-sulfur protein 2, mitochondrial	Ndufs2	0.000162008	-3.39345	-3.6617	3.6617					+	+	11	11	11	26.1	26.1	26.1	52.625	0	121.47	142810000	57	0	0	0	0
Q9CQ69	Cytochrome b-c1 complex subunit 8	Uqcrq	0.00208319	-2.12265	-2.66555	2.66555					+	+	3	3	3	28	28	28	97.681	0	11.277	43213000	13	227	0	80	0
A2AMM0	Muscle-related coiled-coil protein	Murc	0.0049984	1.70932	-2.31151	2.31151	+					+	6	6	6	26.5	26.5	26.5	41.008	0	40.404	20480000	23	0	0	0	0
E9Q401	Ryanodine receptor 2	Ryr2	0.00448626	1.96731	-2.26124	2.26124	+					+	42	42	41	12.1	12.1	11.8	564.81	0	204.43	141690000	130	0	0	0	0
P00405	Cytochrome c oxidase subunit 2	Mtco2	0.00562211	1.6679	-2.24419	2.24419	+					+	6	6	6	32.2	32.2	32.2	25.976	0	13.814	76091000	13	0	0	0	0
Q91YT0	NADH dehydrogenase [ubiquinone] flavoprotein 1, mitochondrial	Ndufv1	8.50965e-06	4.56103	-5.01203	5.01203	+					+	21	21	21	62.7	62.7	62.7	50.834	0	158.76	434110000	152	0	0	0	0
Q9CQH3	NADH dehydrogenase [ubiquinone] 1 beta subcomplex subunit 5, mitochondrial	Ndufb5	0.00010064	3.3552	-3.9842	3.9842	+					+	6	6	6	26.5	26.5	26.5	21.71	0	12.785	55489000	17	0	0	0	0
Q62425	Cytochrome c oxidase subunit NDUFA4	Ndufa4	0.00699042	-2.22825	-1.30295	2.22825					+	+	6	6	6	47.6	47.6	47.6	93.267	0	12.866	246460000	24	0	0	0	0
Q9DB20	ATP synthase subunit O, mitochondrial	Atp5o	0.000464595	-3.19038	-2.97327	3.19038					+	+	15	15	15	67.1	67.1	67.1	23.363	0	165.92	751690000	54	244	0	115	0
Q9JHU4	Cytoplasmic dynein 1 heavy chain 1	Dync1h1	0.00179586	-2.67534	-2.27972	2.67534					+	+	21	21	21	6.4	6.4	6.4	532.04	0	39.41	41992000	67	0	0	0	0
A3KMP2	Tetratricopeptide repeat protein 38	Ttc38	0.0162461	1.78923	-1.78923	0	+						5	5	5	12.9	12.9	12.9	52.223	0	93.586	17398000	17	0	0	0	0
A6X935	Inter alpha-trypsin inhibitor, heavy chain 4	Itih4	0.000106343	3.95174	-3.95174	0	+						7	7	7	10.5	10.5	10.5	104.66	0	61.57	31975000	19	0	0	0	0
O08529	Calpain-2 catalytic subunit	Capn2	0.0222001	1.65363	-1.65363	0	+						6	6	6	15.7	15.7	15.7	79.871	0	91.318	20448000	15	0	0	0	0
O35381	Acidic leucine-rich nuclear phosphoprotein 32 family member A	Anp32a	0.00324578	2.48849	-2.48849	0	+						3	3	3	13	13	13	28.537	0	64.79	19712000	17	0	0	0	0
O70400	PDZ and LIM domain protein 1	Pdlim1	0.0315692	1.50287	-1.50287	0	+						4	4	4	26.3	26.3	26.3	35.774	0	29.903	13945000	19	0	0	0	0
O70423	Membrane primary amine oxidase	Aoc3	0.0209299	1.67922	-1.67922	0	+						4	4	4	8.2	8.2	8.2	84.533	0	96.074	10539000	15	0	0	0	0
O88844	Isocitrate dehydrogenase [NADP] cytoplasmic	Idh1	0.00159093	2.79786	-2.79786	0	+						11	10	10	35.7	33.6	33.6	46.674	0	26.509	42220000	37	0	0	0	0
O89020	Afamin	Afm	0.00428256	2.36816	-2.36816	0	+						6	6	6	15.3	15.3	15.3	69.378	0	10.814	7242800	17	0	0	0	0
P05125	Natriuretic peptides A	Nppa	0.0183396	1.73659	-1.73659	0	+						2	2	2	14.5	14.5	14.5	16.572	0	15.425	97383000	7	0	0	0	0
P08074	Carbonyl reductase [NADPH] 2	Cbr2	3.45289e-06	5.62661	-5.62661	0	+						6	6	6	34	34	34	25.958	0	36.273	61914000	24	0	58	0	186
P09405	Nucleolin	Ncl	0.000829145	3.0802	-3.0802	0	+						8	8	8	14	14	14	76.722	0	14.03	25266000	29	0	0	0	0
P09541	Myosin light chain 4	Myl4	0.0094009	2.02678	-2.02678	0	+						4	3	2	25.4	19.7	15	21.159	0	55.769	18771000	8	48	0	143	0
P09813	Apolipoprotein A-II	Apoa2	0.0123731	1.90752	-1.90752	0	+						2	2	2	18.6	18.6	18.6	11.309	0	3.309	411540000	9	0	0	0	0
P10107	Annexin A1	Anxa1	0.000167518	3.76506	-3.76506	0	+						7	7	7	31.2	31.2	31.2	38.734	0	35.099	34628000	29	0	0	0	0
P10605	Cathepsin B	Ctsb	0.022722	1.64354	-1.64354	0	+						4	4	4	13.9	13.9	13.9	37.279	0	10.872	31151000	21	0	0	0	0
P10639	Thioredoxin	Txn	0.00080102	3.09514	-3.09514	0	+						3	3	3	31.4	31.4	31.4	11.675	0	16.686	60398000	14	0	0	0	0
P11531	Dystrophin	Dmd	0.0387111	1.40584	-1.40584	0	+						6	6	6	2.1	2.1	2.1	425.83	0	16.109	7867300	17	0	0	0	0
P11983	T-complex protein 1 subunit alpha	Tcp1	0.0234655	1.62956	-1.62956	0	+						4	4	4	9.7	9.7	9.7	60.448	0	83.693	7953500	16	0	0	0	0
P16015	Carbonic anhydrase 3	Ca3	1.90703e-06	6.20494	-6.20494	0	+						7	7	7	34.6	34.6	34.6	29.366	0	30.905	70698000	24	0	0	0	0
Q61696	Heat shock 70 kDa protein 1A	Hspa1a	0.0362327	1.44089	-1.44089	0	+						6	2	1	11.7	4.2	2.3	70.078	0	25.481	4142700	8	0	0	0	0
P19096	Fatty acid synthase	Fasn	2.16744e-07	10.4303	-10.4303	0	+						31	31	31	18	18	18	272.43	0	169.27	149380000	126	0	0	0	0
P19536	Cytochrome c oxidase subunit 5B, mitochondrial	Cox5b	0.0099976	2.00006	-2.00006	0	+						5	5	5	39.1	39.1	39.1	13.813	0	12.293	107810000	17	0	91	0	63
P20918	Plasminogen	Plg	0.0331062	1.48008	-1.48008	0	+						9	9	9	17.6	17.6	17.6	90.807	0	24.891	17698000	21	338	0	759	0
P24549	Retinal dehydrogenase 1	Aldh1a1	0.00422587	2.37395	-2.37395	0	+						7	6	6	21.2	19.6	19.6	54.467	0	99.666	17516000	16	0	0	0	0
P25444	40S ribosomal protein S2	Rps2	0.00533879	2.35811	-2.35811	0	+						4	4	4	15.7	15.7	15.7	31.231	0	77.726	27161000	22	0	0	0	0
P26040	Ezrin	Ezr	0.0321272	1.49312	-1.49312	0	+						3	2	2	8	4.8	4.8	69.406	0	14.336	10356000	11	0	0	0	0
P26043	Radixin	Rdx	0.00744105	2.1283	-2.1283	0	+						5	4	4	11.1	7.9	7.9	68.542	0	21.202	20673000	17	0	0	0	0
P28656	Nucleosome assembly protein 1-like 1	Nap1l1	0.0421089	1.37562	-1.37562	0	+						2	2	2	9	9	9	45.345	0	35.324	7789100	9	0	0	0	0
P31786	Acyl-CoA-binding protein	Dbi	0.0474445	1.32381	-1.32381	0	+						2	2	2	32.2	32.2	32.2	10	0	59.964	172160000	5	0	0	0	0
P35385	Heat shock protein beta-7	Hspb7	0.011443	1.94146	-1.94146	0	+						3	3	3	23.1	23.1	23.1	18.634	0	38.427	5989300	4	0	0	0	0
P35441	Thrombospondin-1	Thbs1	0.00657976	2.18171	-2.18171	0	+						11	11	11	13.9	13.9	13.9	129.65	0	36.452	29394000	32	88	0	582	0
P38647	Stress-70 protein, mitochondrial	Hspa9	0.0201274	1.72997	-1.72997	0	+						33	33	33	52.6	52.6	52.6	73.46	0	323.31	872580000	152	0	0	0	0
P48678	Prelamin-A/C	Lmna	0.00980866	2.00834	-2.00834	0	+						7	7	7	15.3	15.3	15.3	74.237	0	15.615	14669000	28	0	0	0	0
P48758	Carbonyl reductase [NADPH] 1	Cbr1	0.0144092	1.84133	-1.84133	0	+						6	6	6	31.4	31.4	31.4	30.641	0	45.121	23044000	40	0	0	0	0
P50136	2-oxoisovalerate dehydrogenase subunit alpha, mitochondrial	Bckdha	0.0247128	1.67846	-1.67846	0	+						9	9	9	27.8	27.8	27.8	50.37	0	48.309	45227000	39	0	0	0	0
P56565	Protein S100-A1	S100a1	0.0156935	1.80425	-1.80425	0	+						5	5	5	43.6	43.6	43.6	10.505	0	14.763	39176000	29	0	0	0	0
P62627	Dynein light chain roadblock-type 1	Dynlrb1	0.0224294	1.64917	-1.64917	0	+						2	2	2	29.2	29.2	29.2	10.99	0	45.494	8285100	11	0	0	0	0
P62821	Ras-related protein Rab-1A	Rab1A	0.0221671	1.65429	-1.65429	0	+						4	4	3	31.2	31.2	22	22.677	0	20.774	32366000	11	0	0	0	0
P70695	Fructose-1,6-bisphosphatase isozyme 2	Fbp2	0.00929786	2.03157	-2.03157	0	+						4	4	4	19.2	19.2	19.2	36.947	0	17.595	9905100	17	0	0	0	0
P80314	T-complex protein 1 subunit beta	Cct2	0.00512898	2.28986	-2.28986	0	+						8	8	8	26.7	26.7	26.7	57.477	0	30.489	12331000	33	0	0	0	0
P97315	Cysteine and glycine-rich protein 1	Csrp1	0.000890289	3.04941	-3.04941	0	+						5	5	5	42	42	42	20.583	0	12.672	39927000	19	0	0	0	0
P97384	Annexin A11	Anxa11	0.000966673	3.01377	-3.01377	0	+						6	6	6	17.7	17.7	17.7	54.079	0	37.652	23656000	18	0	0	0	0
P97429	Annexin A4	Anxa4	0.00505861	2.29586	-2.29586	0	+						6	6	6	26.6	26.6	26.6	35.915	0	66.078	15560000	35	0	0	0	0
P97443	Histone-lysine N-methyltransferase Smyd1	Smyd1	0.010133	2.05765	-2.05765	0	+						6	6	6	15.9	15.9	15.9	56.495	0	19.468	40903000	31	0	0	0	0
P97447	Four and a half LIM domains protein 1	Fhl1	0.0030223	2.51945	-2.51945	0	+						6	6	6	32.9	32.9	32.9	31.888	0	26.929	43146000	34	0	0	0	0
P99028	Cytochrome b-c1 complex subunit 6, mitochondrial	Uqcrh	0.0158664	1.87685	-1.87685	0	+						3	3	3	57.3	57.3	57.3	10.435	0	92.815	236350000	11	0	0	0	0
Q01730	Ras suppressor protein 1	Rsu1	0.0385042	1.41448	-1.41448	0	+						3	3	3	13	13	13	31.55	0	13.524	16641000	13	0	0	0	0
Q05793	Basement membrane-specific heparan sulfate proteoglycan core protein	Hspg2	0.0178024	1.79522	-1.79522	0	+						16	16	16	7.1	7.1	7.1	398.29	0	148.85	28905000	41	0	0	0	0
Q06890	Clusterin	Clu	0.0343225	1.46441	-1.46441	0	+						6	6	6	20.8	20.8	20.8	51.655	0	11.204	24924000	26	0	0	0	0
Q3U0V1	Far upstream element-binding protein 2	Khsrp	0.0074575	2.12741	-2.12741	0	+						3	3	3	8.3	8.3	8.3	76.775	0	64.745	3778300	11	0	0	0	0
Q61129	Complement factor I	Cfi	0.00467938	2.32969	-2.32969	0	+						3	3	3	6.6	6.6	6.6	67.26	0	92.869	8801800	20	0	0	0	0
Q61207	Prosaposin	Psap	0.00237945	2.62323	-2.62323	0	+						3	3	3	6.6	6.6	6.6	61.422	0	18.395	35863000	18	0	0	0	0
Q61599	Rho GDP-dissociation inhibitor 2	Arhgdib	0.0471844	1.3262	-1.3262	0	+						2	2	2	17.5	17.5	17.5	22.851	0	37.929	6859700	10	0	0	0	0
Q61646	Haptoglobin	Hp	0.000167819	3.76431	-3.76431	0	+						4	4	4	14.1	14.1	14.1	38.752	0	14.473	15082000	20	0	0	0	0
Q6IRU2	Tropomyosin alpha-4 chain	Tpm4	0.0297413	1.52663	-1.52663	0	+						7	7	7	34.3	34.3	34.3	28.467	0	11.7	15200000	16	0	0	0	0
Q6PDN3	Myosin light chain kinase, smooth muscle	Mylk	0.0134242	1.87211	-1.87211	0	+						5	5	5	4.4	4.4	4.4	212.92	0	10.84	7781300	10	0	0	0	0
Q76MZ3	Serine/threonine-protein phosphatase 2A 65 kDa regulatory subunit A alpha isoform	Ppp2r1a	0.0498749	1.30211	-1.30211	0	+						12	12	12	28.5	28.5	28.5	65.322	0	41.469	83339000	49	0	0	0	0
Q8BFP9	[Pyruvate dehydrogenase (acetyl-transferring)] kinase isozyme 1, mitochondrial	Pdk1	0.0131876	1.8798	-1.8798	0	+						4	4	4	13.4	13.4	13.4	48.994	0	26.349	10066000	9	0	0	0	0
Q8VBT1	Beta-taxilin	Txlnb	0.00855821	2.06756	-2.06756	0	+						5	5	5	13.6	13.6	13.6	77.206	0	14.044	12313000	27	0	0	0	0
Q8VCT4	Carboxylesterase 1D	Ces1d	0.00292986	2.53293	-2.53293	0	+						11	10	10	20.5	18.9	18.9	61.787	0	31.58	62911000	26	0	0	0	0
Q8VE95	UPF0598 protein C8orf82 homolog		0.0204909	1.68842	-1.68842	0	+						2	2	2	13.8	13.8	13.8	24.33	0	30.873	18381000	21	0	0	0	0
Q91V92	ATP-citrate synthase	Acly	0.000724808	3.13838	-3.13838	0	+						9	9	9	12.1	12.1	12.1	119.73	0	19.025	15628000	30	0	0	0	0
Q91WU5	Arsenite methyltransferase	As3mt	0.00296257	2.52833	-2.52833	0	+						3	3	3	12	12	12	41.793	0	66.662	6633200	17	0	0	0	0
Q924D0	Reticulon-4-interacting protein 1, mitochondrial	Rtn4ip1	0.015574	1.88643	-1.88643	0	+						5	5	5	17.2	17.2	17.2	43.371	0	27.22	39849000	33	0	0	0	0
Q99KJ8	Dynactin subunit 2	Dctn2	0.000701707	3.15422	-3.15422	0	+						4	4	4	16.9	16.9	16.9	44.116	0	12.458	8343600	13	0	0	0	0
Q99LB2	Dehydrogenase/reductase SDR family member 4	Dhrs4	0.0390559	1.46113	-1.46113	0	+						7	7	7	32.3	32.3	32.3	29.884	0	32.452	111670000	33	0	0	0	0
Q9CPQ3	Mitochondrial import receptor subunit TOM22 homolog	Tomm22	0.0216046	1.66545	-1.66545	0	+						2	2	2	26.1	26.1	26.1	15.537	0	12.555	8158300	14	0	0	0	0
Q9CQQ7	ATP synthase F(0) complex subunit B1, mitochondrial	Atp5f1	0.0353582	1.5225	-1.5225	0	+						13	13	13	44.9	44.9	44.9	28.948	0	49.541	953660000	46	0	279	0	152
Q9CQV8	14-3-3 protein beta/alpha	Ywhab	0.000600448	3.21973	-3.21973	0	+						11	7	7	45.9	32.1	32.1	28.086	0	36.424	39500000	33	0	32	0	220
Q9CQX8	28S ribosomal protein S36, mitochondrial	Mrps36	0.00609279	2.30648	-2.30648	0	+						3	3	3	48	48	48	11.101	0	90.986	96740000	18	0	0	0	0
Q9CRB6	Tubulin polymerization-promoting protein family member 3	Tppp3	0.0149948	1.82406	-1.82406	0	+						2	2	2	21.6	21.6	21.6	18.965	0	4.342	9304600	9	0	0	0	0
Q9CWJ9	Bifunctional purine biosynthesis protein PURH	Atic	0.0407857	1.38949	-1.38949	0	+						6	6	6	15.9	15.9	15.9	64.217	0	37.393	22142000	32	0	0	0	0
Q9CY64	Biliverdin reductase A	Blvra	0.0209937	1.67789	-1.67789	0	+						3	3	3	16.6	16.6	16.6	33.524	0	12.603	16203000	19	0	0	0	0
Q9D0M5	Dynein light chain 2, cytoplasmic	Dynll2	0.0116182	1.93483	-1.93483	0	+						2	2	2	37.1	37.1	37.1	10.35	0	6.613	8431400	10	0	0	0	0
Q9D1G1	Ras-related protein Rab-1B	Rab1b	0.0201992	1.69465	-1.69465	0	+						3	2	2	25.9	16.4	16.4	22.187	0	65.341	8890000	11	0	0	0	0
Q9D1I5	Methylmalonyl-CoA epimerase, mitochondrial	Mcee	0.026331	1.57953	-1.57953	0	+						2	2	2	17.4	17.4	17.4	19.017	0	10.463	15611000	11	0	0	0	0
Q9D6K8	FUN14 domain-containing protein 2	Fundc2	0.0212388	1.67285	-1.67285	0	+						2	2	2	15.2	15.2	15.2	16.564	0	33.393	7161600	5	0	0	0	0
Q9D6S7	Ribosome-recycling factor, mitochondrial	Mrrf	0.0407435	1.38993	-1.38993	0	+						3	3	3	21.8	21.8	21.8	29.05	0	76.426	17235000	12	0	0	0	0
Q9D819	Inorganic pyrophosphatase	Ppa1	0.0353138	1.45205	-1.45205	0	+						3	3	3	16.3	16.3	16.3	32.667	0	20.871	21887000	8	0	0	0	0
Q9D967	Magnesium-dependent phosphatase 1	Mdp1	0.00248027	2.60522	-2.60522	0	+						4	4	4	39	39	39	18.582	0	48.755	11124000	30	0	0	0	0
Q9DAK9	14 kDa phosphohistidine phosphatase	Phpt1	0.0230384	1.63755	-1.63755	0	+						3	3	3	33.9	33.9	33.9	13.996	0	10.777	11672000	10	243	0	66	0
Q9DBF1	Alpha-aminoadipic semialdehyde dehydrogenase	Aldh7a1	0.00444749	2.35176	-2.35176	0	+						5	5	5	16.7	16.7	16.7	58.861	0	54.878	16115000	18	0	0	0	0
Q9DCD0	6-phosphogluconate dehydrogenase, decarboxylating	Pgd	0.00517378	2.28609	-2.28609	0	+						6	6	6	16.6	16.6	16.6	53.247	0	12.103	29150000	25	0	0	0	0
Q9EPC1	Alpha-parvin	Parva	0.00435682	2.3607	-2.3607	0	+						3	3	3	11.8	11.8	11.8	42.329	0	52.394	10293000	10	0	0	0	0
Q9JI75	Ribosyldihydronicotinamide dehydrogenase [quinone]	Nqo2	0.0259488	1.58588	-1.58588	0	+						3	3	3	22.5	22.5	22.5	26.248	0	58.989	11715000	7	0	0	0	0
Q9JLJ2	4-trimethylaminobutyraldehyde dehydrogenase	Aldh9a1	0.0357566	1.44664	-1.44664	0	+						7	7	7	17	17	17	53.514	0	30.134	15779000	27	0	0	0	0
Q9QUR6	Prolyl endopeptidase	Prep	0.0411506	1.38562	-1.38562	0	+						5	5	5	12.1	12.1	12.1	80.751	0	94.016	8655700	16	0	0	0	0
Q9QXC1	Fetuin-B	Fetub	0.00355798	2.44862	-2.44862	0	+						3	3	3	17	17	17	42.712	0	56.777	21408000	24	0	0	0	0
Q9QYB1	Chloride intracellular channel protein 4	Clic4	0.00755987	2.12142	-2.12142	0	+						4	4	4	30.4	30.4	30.4	28.729	0	11.452	14695000	18	0	0	0	0
Q9R0P5	Destrin	Dstn	0.00039909	3.40543	-3.40543	0	+						4	4	4	32.7	32.7	32.7	18.521	0	8.305	21809000	13	0	0	0	0
Q9Z1Q5	Chloride intracellular channel protein 1	Clic1	0.0190943	1.71908	-1.71908	0	+						3	3	3	23.7	23.7	23.7	27.013	0	62.187	13303000	15	0	0	0	0
G5E8J6		Hrc	0.0106517	2.02186	0	-2.02186		+					13	13	13	25.5	25.5	25.5	85.171	0	58.925	127240000	48	0	0	0	0
P10493	Nidogen-1	Nid1	0.0483411	1.30944	0	-1.30944		+					6	6	6	8.4	8.4	8.4	136.54	0	162.66	15138000	26	0	0	0	0
P17742	Peptidyl-prolyl cis-trans isomerase A	Ppia	0.0131003	1.91401	0	-1.91401		+					9	9	9	64.6	64.6	64.6	17.971	0	63.995	210840000	40	67	86	108	100
P99024	Tubulin beta-5 chain	Tubb5	0.00334739	2.56992	0	-2.56992		+					12	2	1	33.3	6.8	3.4	49.67	0	14.835	23667000	14	0	0	0	0
Q60864	Stress-induced-phosphoprotein 1	Stip1	0.0129386	1.9662	0	-1.9662		+					8	8	8	22.8	22.8	22.8	62.581	0	20.525	63837000	28	0	0	0	0
Q8BVI4	Dihydropteridine reductase	Qdpr	0.0332035	1.41505	0	-1.41505		+					6	6	6	41.1	41.1	41.1	25.57	0	110.76	38646000	27	0	233	0	53
Q921H8	3-ketoacyl-CoA thiolase A, peroxisomal	Acaa1a	0.0173766	1.81287	0	-1.81287		+					6	6	6	27.1	27.1	27.1	43.953	0	91.15	39921000	36	0	0	0	0
Q923D2	Flavin reductase (NADPH)	Blvrb	0.0123259	1.94749	0	-1.94749		+					6	6	6	46.1	46.1	46.1	22.197	0	17.426	52141000	23	0	0	0	0
Q99KQ4	Nicotinamide phosphoribosyltransferase	Nampt	0.018751	1.77833	0	-1.77833		+					10	10	10	31.4	31.4	31.4	55.446	0	20.055	91202000	31	0	0	0	0
Q9CR98	Protein FAM136A	Fam136a	0.037598	1.46867	0	-1.46867		+					3	3	3	36.2	36.2	36.2	15.674	0	42.709	27219000	24	0	0	0	0
Q9JKB1	Ubiquitin carboxyl-terminal hydrolase isozyme L3	Uchl3	0.0147858	1.90756	0	-1.90756		+					5	5	5	36.5	36.5	36.5	26.151	0	10.347	19480000	10	0	0	0	0
O09174	Alpha-methylacyl-CoA racemase	Amacr	0.0416734	-1.38013	1.38013	0			+				4	4	4	13.9	13.9	13.9	41.704	0	59.592	11808000	14	0	0	0	0
P00329	Alcohol dehydrogenase 1	Adh1	0.00327865	-2.48411	2.48411	0			+				2	2	2	5.9	5.9	5.9	39.771	0.0007764	24.506	6292300	8	0	0	0	0
P05213	Tubulin alpha-1B chain	Tuba1b	0.031783	-1.4209	1.4209	0			+				15	4	0	44.8	10.9	0	50.151	0	23.579	91750000	23	0	46	0	302
P09103	Protein disulfide-isomerase	P4hb	0.00632395	-2.28817	2.28817	0			+				12	12	12	26.5	26.5	26.5	57.058	0	70.664	80321000	41	0	0	0	0
P14685	26S proteasome non-ATPase regulatory subunit 3	Psmd3	0.0372911	-1.42839	1.42839	0			+				6	6	6	19.8	19.8	19.8	60.718	0	11.614	14078000	15	0	0	0	0
P14869	60S acidic ribosomal protein P0	Rplp0	0.0232942	-1.63274	1.63274	0			+				2	2	2	16.7	16.7	16.7	34.216	0	70.773	19179000	11	0	0	0	0
P19157	Glutathione S-transferase P 1	Gstp1	0.0495533	-1.30493	1.30493	0			+				8	8	8	48.1	48.1	48.1	23.609	0	140.21	71606000	8	0	0	0	0
P19221	Prothrombin	F2	0.0241564	-1.61697	1.61697	0			+				4	4	4	7.8	7.8	7.8	70.268	0	19.403	3973000	13	0	0	0	0
P19253	60S ribosomal protein L13a	Rpl13a	0.0400644	-1.39723	1.39723	0			+				2	2	2	11.3	11.3	11.3	23.464	0	28.732	12757000	10	0	0	0	0
P21550	Beta-enolase	Eno3	0.0239523	-1.68217	1.68217	0			+				31	31	27	63.1	63.1	53	47.024	0	221.66	1402000000	137	0	0	0	0
P26443	Glutamate dehydrogenase 1, mitochondrial	Glud1	0.0185402	-1.78381	1.78381	0			+				13	13	13	27.8	27.8	27.8	61.336	0	56.084	122720000	64	0	100	0	226
P32921	Tryptophan--tRNA ligase, cytoplasmic	Wars	0.0289701	-1.53804	1.53804	0			+				6	6	6	18.1	18.1	18.1	54.357	0	84.667	8903500	12	0	0	0	0
P40124	Adenylyl cyclase-associated protein 1	Cap1	0.0337171	-1.441	1.441	0			+				7	7	7	28.3	28.3	28.3	51.564	0	75.443	34615000	30	0	0	0	0
P51667	Myosin regulatory light chain 2, ventricular/cardiac muscle isoform	Myl2	0.00437512	-2.45202	2.45202	0			+				8	8	8	51.2	51.2	51.2	18.864	0	19.622	122540000	37	0	0	0	0
P54116	Erythrocyte band 7 integral membrane protein	Stom	0.000549704	-3.25785	3.25785	0			+				3	3	3	17.6	17.6	17.6	31.375	0	59.572	7735600	11	0	0	0	0
P56391	Cytochrome c oxidase subunit 6B1	Cox6b1	1.38307e-06	-6.59072	6.59072	0			+				5	5	5	53.5	53.5	53.5	10.071	0	16.796	190110000	19	0	0	0	0
P59017	Bcl-2-like protein 13	Bcl2l13	0.0235171	-1.6286	1.6286	0			+				6	6	6	21	21	21	46.719	0	28.509	20986000	26	0	0	0	0
P61161	Actin-related protein 2	Actr2	0.0386139	-1.41325	1.41325	0			+				2	2	2	6.3	6.3	6.3	44.76	0	24.084	7924100	11	0	0	0	0
P62281	40S ribosomal protein S11	Rps11	0.0375439	-1.42545	1.42545	0			+				2	2	2	18.4	18.4	18.4	18.431	0	35.316	10165000	5	0	0	0	0
Q14AA6	GTP-binding nuclear protein Ran	1700009N14Rik	0.0239768	-1.67296	1.67296	0			+				4	4	4	20.8	20.8	20.8	24.357	0	29.549	73634000	14	0	0	0	0
P63028	Translationally-controlled tumor protein	Tpt1	0.00796327	-2.17243	2.17243	0			+				5	5	5	24.4	24.4	24.4	19.462	0	18.441	56308000	27	0	0	0	0
P63330	Serine/threonine-protein phosphatase 2A catalytic subunit alpha isoform	Ppp2ca	0.0221093	-1.65541	1.65541	0			+				7	7	1	37.9	37.9	4.2	35.608	0	152.76	28649000	40	0	0	0	0
Q14BI5		Myom2	0.0486133	-1.38222	1.38222	0			+				38	38	38	34.7	34.7	34.7	164.74	0	323.31	424250000	150	0	0	0	0
Q60931	Voltage-dependent anion-selective channel protein 3	Vdac3	0.00120786	-2.91799	2.91799	0			+				3	3	3	18.4	18.4	18.4	30.752	0	10.578	22773000	11	0	0	0	0
Q7TQI3	Ubiquitin thioesterase OTUB1	Otub1	0.0257896	-1.58854	1.58854	0			+				5	5	5	30.6	30.6	30.6	31.27	0	15.467	14041000	16	0	0	0	0
Q8BG32	26S proteasome non-ATPase regulatory subunit 11	Psmd11	0.0150065	-1.82369	1.82369	0			+				6	6	6	17.8	17.8	17.8	47.436	0	15.48	24386000	20	0	0	0	0
Q8C7H1	Methylmalonic aciduria type A homolog, mitochondrial	Mmaa	0.00170227	-2.76897	2.76897	0			+				2	2	2	7.7	7.7	7.7	45.932	0	34.999	4122600	9	0	0	0	0
Q8VCW8	Acyl-CoA synthetase family member 2, mitochondrial	Acsf2	0.00432557	-2.36382	2.36382	0			+				6	6	6	12.8	12.8	12.8	67.95	0	10.629	21053000	16	0	0	0	0
Q99L13	3-hydroxyisobutyrate dehydrogenase, mitochondrial	Hibadh	0.00706526	-2.1508	2.1508	0			+				10	10	10	36.1	36.1	36.1	35.44	0	95.358	72404000	39	0	0	0	0
Q9CPQ8	ATP synthase subunit g, mitochondrial	Atp5l	0.0015544	-2.80793	2.80793	0			+				3	3	3	44.7	44.7	44.7	11.424	0	61.282	198570000	13	0	0	0	0
Q9CQZ5	NADH dehydrogenase [ubiquinone] 1 alpha subcomplex subunit 6	Ndufa6	0.0176958	-1.75213	1.75213	0			+				3	3	3	31.3	31.3	31.3	15.283	0	39.372	40891000	7	0	0	0	0
Q9CR62	Mitochondrial 2-oxoglutarate/malate carrier protein	Slc25a11	0.0367236	-1.43505	1.43505	0			+				7	7	7	28.7	28.7	28.7	34.155	0	97.121	88139000	8	0	282	0	127
Q9CXI0	2-methoxy-6-polyprenyl-1,4-benzoquinol methylase, mitochondrial	Coq5	0.00129739	-2.88628	2.88628	0			+				4	4	4	14.4	14.4	14.4	37.335	0	10.704	19589000	25	0	0	0	0
Q9CXZ1	NADH dehydrogenase [ubiquinone] iron-sulfur protein 4, mitochondrial	Ndufs4	1.05625e-05	-4.88092	4.88092	0			+				4	4	4	20	20	20	19.784	0	35.323	76414000	18	233	0	141	0
Q9CZB0	Succinate dehydrogenase cytochrome b560 subunit, mitochondrial	Sdhc	0.0191907	-1.71691	1.71691	0			+				2	2	2	12.4	12.4	12.4	18.382	0	29.145	14177000	6	0	0	0	0
Q9D020	Cytosolic 5-nucleotidase 3A	Nt5c3a	0.0498423	-1.3024	1.3024	0			+				7	7	7	22.4	22.4	22.4	37.252	0	88.186	37335000	24	0	0	0	0
Q9D023	Mitochondrial pyruvate carrier 2	Mpc2	0.00069351	-3.15747	3.15747	0			+				3	3	3	25.2	25.2	25.2	14.286	0	4.921	9252900	7	0	288	0	17
Q9D0K2	Succinyl-CoA:3-ketoacid coenzyme A transferase 1, mitochondrial	Oxct1	0.0272545	-1.5234	1.5234	0			+				16	16	16	41.5	41.5	41.5	55.988	0	252.73	327930000	76	0	0	0	0
Q9D3D9	ATP synthase subunit delta, mitochondrial	Atp5d	0.00932705	-2.09901	2.09901	0			+				7	7	7	31	31	31	17.6	0	19.072	617600000	28	0	0	0	0
Q9D6U8	Protein FAM162A	Fam162a	0.0101194	-1.9948	1.9948	0			+				4	4	4	20.6	20.6	20.6	17.725	0	5.323	18217000	9	0	0	0	0
Q9D8E6	60S ribosomal protein L4	Rpl4	0.0296026	-1.52867	1.52867	0			+				4	4	4	15.5	15.5	15.5	47.153	0	52.123	11736000	6	0	0	0	0
Q9JHW2	Omega-amidase NIT2	Nit2	0.0415026	-1.38192	1.38192	0			+				5	5	5	27.2	27.2	27.2	30.501	0	37.385	23072000	28	0	0	0	0
Q9R112	Sulfide:quinone oxidoreductase, mitochondrial	Sqrdl	0.00131376	-2.88085	2.88085	0			+				4	4	4	12.4	12.4	12.4	50.282	0	51.947	11825000	12	0	0	0	0
Q9WVL0	Maleylacetoacetate isomerase	Gstz1	0.0349248	-1.5042	1.5042	0			+				5	5	5	36.1	36.1	36.1	24.275	0	25.935	27064000	21	0	0	0	0
Q9Z2Z6	Mitochondrial carnitine/acylcarnitine carrier protein	Slc25a20	0.0210824	-1.67606	1.67606	0			+				4	4	4	19.3	19.3	19.3	33.026	0	12.718	47213000	13	0	0	0	0
P57780	Alpha-actinin-4	Actn4	0.0155719	0	1.8785	-1.8785				+			12	7	5	18	11.7	9.1	104.98	0	58.563	39084000	26	0	0	0	0
P61979	Heterogeneous nuclear ribonucleoprotein K	Hnrnpk	0.0237448	0	1.70267	-1.70267				+			11	11	11	28.9	28.9	28.9	50.976	0	65.495	74833000	43	0	0	0	0
P97807	Fumarate hydratase, mitochondrial	Fh	0.0143728	0	1.91185	-1.91185				+			18	18	18	50.7	50.7	50.7	54.356	0	323.31	748560000	58	0	0	0	0
Q8R0F8	Acylpyruvase FAHD1, mitochondrial	Fahd1	0.0277968	0	1.57519	-1.57519				+			3	3	3	22.9	22.9	22.9	25.172	0	35.103	25150000	22	0	0	0	0
O08528	Hexokinase-2	Hk2	0.0289075	-1.49805	0	1.49805					+		23	23	22	32	32	32	102.53	0	168.35	170570000	127	0	0	0	0
P48962	ADP/ATP translocase 1	Slc25a4	0.0246274	-1.61035	0	1.61035					+		23	23	16	55.4	55.4	34.6	32.904	0	147.46	3387800000	57	100	121	155	250
P68368	Tubulin alpha-4A chain	Tuba4a	0.0126335	-1.97922	0	1.97922					+		15	15	4	45.3	45.3	11.2	49.924	0	112.18	387320000	71	0	46	0	302
Q99JY0	Trifunctional enzyme subunit beta, mitochondrial	Hadhb	0.0328313	-1.55029	0	1.55029					+		29	29	29	52.6	52.6	52.6	51.386	0	136.12	1683700000	127	209	0	280	0
Q99MN9	Propionyl-CoA carboxylase beta chain, mitochondrial	Pccb	0.043577	-1.31528	0	1.31528					+		19	19	19	47.1	47.1	47.1	58.408	0	323.31	230400000	102	0	274	0	147
Q9CZU6	Citrate synthase, mitochondrial	Cs	0.0151969	-1.8868	0	1.8868					+		18	18	18	28	28	28	51.736	0	66.868	2754500000	68	0	0	0	0
O55143	Sarcoplasmic/endoplasmic reticulum calcium ATPase 2	Atp2a2	0.0301378	0	-1.47871	1.47871						+	52	52	52	47.3	47.3	47.3	114.86	0	323.31	4715200000	305	0	0	0	0
Q6PB66	Leucine-rich PPR motif-containing protein, mitochondrial	Lrpprc	0.0440948	0	-1.43046	1.43046						+	27	27	27	26.4	26.4	26.4	156.61	0	287.5	215440000	120	0	0	0	0
Q8VHX6	Filamin-C	Flnc	0.0218892	0	-1.70916	1.70916						+	16	15	14	9.5	9	8.3	291.12	0	73.787	39490000	58	0	0	0	0
Q9D855	Cytochrome b-c1 complex subunit 7	Uqcrb	0.0273998	0	-1.58317	1.58317						+	8	8	8	52.3	52.3	52.3	13.527	0	41.096	298960000	69	0	0	0	0
Q9DCJ5	NADH dehydrogenase [ubiquinone] 1 alpha subcomplex subunit 8	Ndufa8	0.00737664	0	-2.20682	2.20682						+	8	8	8	44.2	44.2	44.2	19.992	0	60.733	181990000	14	0	0	0	0
P34914	Bifunctional epoxide hydrolase 2	Ephx2	0.0420094	0	0	0							15	15	15	39.9	39.9	39.9	62.515	0	163.78	159050000	44	0	0	0	0
Q9Z1P6	NADH dehydrogenase [ubiquinone] 1 alpha subcomplex subunit 7	Ndufa7	0.0449282	0	0	0							5	5	5	39.8	39.8	39.8	12.575	0	41.143	76160000	34	0	0	0	0

## Sheet: Table S2-ANOVA_male
Protein IDs	T: Protein names	T: Gene names	ANOVA p value	M-PON	M-PON+NOTCH	M-CTRL	M-CNTRL_M-PON	M-CNTRL_M-PON+NOTCH	M-PON_M-CNTRL	M-PON_M-PON+NOTCH	M-PON+NOTCH_M-CNTRL	M-PON+NOTCH_M-PON	Peptides	Razor + unique peptides	Unique peptides	Sequence coverage [%]	Unique + razor sequence coverage [%]	Unique sequence coverage [%]	Mol. weight [kDa]	Q-value	Score	Intensity	MS/MS count	Deamidation (NQ) site IDs	Oxidation (M) site IDs	Deamidation (NQ) site positions	Oxidation (M) site positions
P10639	Thioredoxin	Txn	0.000396384	1.9681	-3.50433	3.50433	+	+		+			3	3	3	31.4	31.4	31.4	11.675	0	14.873	66982000	17	0	0	0	0
A2ASS6	Titin	Ttn	7.56805e-06	-5.22472	-4.09499	5.22472	+	+				+	266	266	266	11.3	11.3	11.3	3906.4	0	323.31	1247800000	1274	0	3	0	9448
E9Q401	Ryanodine receptor 2	Ryr2	0.000374019	-3.52974	-1.97579	3.52974	+	+				+	47	47	47	13.6	13.6	13.6	564.81	0	153.35	224850000	183	0	0	0	0
P14094	Sodium/potassium-transporting ATPase subunit beta-1	Atp1b1	0.000103911	-4.08531	2.62561	4.08531	+	+				+	6	6	6	23.7	23.7	23.7	35.194	0	10.941	172340000	31	0	0	0	0
P20152	Vimentin	Vim	7.43144e-05	-4.22774	-2.84435	4.22774	+	+				+	12	12	10	27.9	27.9	25.1	53.687	0	45.391	108890000	73	0	0	0	0
P21981	Protein-glutamine gamma-glutamyltransferase 2	Tgm2	0.00119589	-3.02074	-1.64705	3.02074	+	+				+	14	14	14	30.5	30.5	30.5	77.06	0	89.205	104620000	86	0	0	0	0
P26231	Catenin alpha-1	Ctnna1	0.000367329	-3.50321	-2.48671	3.50321	+	+				+	9	9	9	15	15	15	100.11	0	52.23	38588000	46	0	0	0	0
P51667	Myosin regulatory light chain 2, ventricular/cardiac muscle isoform	Myl2	3.55733e-05	-4.53785	-3.31371	4.53785	+	+				+	8	8	8	44.6	44.6	44.6	18.864	0	10.831	148280000	35	0	0	0	0
P57776	Elongation factor 1-delta	Eef1d	0.000112682	-4.05307	-2.4215	4.05307	+	+				+	5	5	5	26.7	26.7	26.7	31.293	0	17.911	64205000	27	0	0	0	0
P97450	ATP synthase-coupling factor 6, mitochondrial	Atp5j	6.86097e-05	-4.26101	-2.90402	4.26101	+	+				+	5	5	5	44.4	44.4	44.4	12.496	0	80.998	515650000	34	0	0	0	0
Q03265	ATP synthase subunit alpha, mitochondrial	Atp5a1	4.00944e-06	-5.52914	4.18342	5.52914	+	+				+	27	27	27	56.8	56.8	56.8	59.752	0	323.31	10531000000	151	126	0	156	0
Q06185	ATP synthase subunit e, mitochondrial	Atp5i	4.29229e-08	-7.22719	6.47592	7.22719	+	+				+	4	4	4	54.9	54.9	54.9	8.2355	0	295.91	554670000	23	0	155	0	23
Q0II04	Nebulette	Nebl	2.46109e-05	-4.6707	-3.68263	4.6707	+	+				+	5	5	5	17	17	17	52.2	0	45.295	23265000	28	0	0	0	0
Q3ULD5	Methylcrotonoyl-CoA carboxylase beta chain, mitochondrial	Mccc2	0.000233163	-3.69779	2.69026	3.69779	+	+				+	12	12	12	29.1	29.1	29.1	61.378	0	323.31	139500000	66	0	0	0	0
Q8K2B3	Succinate dehydrogenase [ubiquinone] flavoprotein subunit, mitochondrial	Sdha	1.37976e-05	-4.92567	-3.96063	4.92567	+	+				+	23	23	23	44.9	44.9	44.9	72.585	0	205.98	1471800000	131	0	0	0	0
Q8QZT1	Acetyl-CoA acetyltransferase, mitochondrial	Acat1	9.61184e-06	-5.15318	3.44056	5.15318	+	+				+	16	16	16	50.7	50.7	50.7	44.816	0	323.31	2619600000	118	0	219	0	88
Q8VDN2	Sodium/potassium-transporting ATPase subunit alpha-1	Atp1a1	7.37323e-05	-4.22016	2.99379	4.22016	+	+				+	27	27	15	31.8	31.8	17.4	112.98	0	323.31	668850000	177	0	180	0	164
Q8VEM8	Phosphate carrier protein, mitochondrial	Slc25a3	0.00038323	-3.49669	-2.3816	3.49669	+	+				+	10	10	10	27.2	27.2	27.2	39.632	0	44.372	617380000	48	192	221	193	127
Q99LB2	Dehydrogenase/reductase SDR family member 4	Dhrs4	0.000227479	-3.72576	2.57244	3.72576	+	+				+	7	7	7	32.3	32.3	32.3	29.884	0	56.906	168310000	46	0	0	0	0
Q9D3D9	ATP synthase subunit delta, mitochondrial	Atp5d	0.000298307	-3.61067	-2.43635	3.61067	+	+				+	3	3	3	22.6	22.6	22.6	17.6	0	7.0209	848660000	18	0	0	0	0
Q9DB15	39S ribosomal protein L12, mitochondrial	Mrpl12	0.000349317	-3.52593	2.50137	3.52593	+	+				+	3	3	3	17.9	17.9	17.9	21.708	0	108.26	47010000	19	0	0	0	0
Q9DB20	ATP synthase subunit O, mitochondrial	Atp5o	9.61414e-05	-4.12196	-2.53872	4.12196	+	+				+	9	9	9	46.5	46.5	46.5	23.363	0	102.45	771290000	64	242	0	115	0
Q9DCX2	ATP synthase subunit d, mitochondrial	Atp5h	4.76587e-08	-7.34941	-5.82127	7.34941	+	+				+	11	11	11	64	64	64	18.749	0	96.099	1265300000	73	0	281	0	20
Q9JI91	Alpha-actinin-2	Actn2	1.72856e-05	-4.76453	-4.08057	4.76453	+	+				+	34	34	27	48.3	48.3	38.7	103.83	0	323.31	962750000	232	0	285	0	604
Q9WVA2	Mitochondrial import inner membrane translocase subunit Tim8 A	Timm8a1	0.000198357	-3.76344	2.78395	3.76344	+	+				+	3	3	3	34	34	34	11.042	0	6.5764	37032000	22	0	0	0	0
O54724	Polymerase I and transcript release factor	Ptrf	0.000411508	3.48714	-3.48714	-2.02185		+	+	+			9	9	9	29.3	29.3	29.3	43.953	0	176.3	161810000	56	23	0	52	0
Q60597	2-oxoglutarate dehydrogenase, mitochondrial	Ogdh	9.47091e-05	4.05382	-4.05382	-3.23674		+	+	+			41	41	35	46.9	46.9	42.1	116.45	0	304.36	1164500000	239	0	0	0	0
P01027	Complement C3	C3	9.40676e-06	5.0525	4.31053	-5.0525			+	+	+		31	31	31	22.5	22.5	22.5	186.48	0	284.37	378500000	182	0	0	0	0
P06745	Glucose-6-phosphate isomerase	Gpi	0.000457329	3.43768	-2.08618	-3.43768			+	+	+		14	14	14	29.6	29.6	29.6	62.766	0	201.99	399000000	77	0	0	0	0
Q00896	Alpha-1-antitrypsin 1-3	Serpina1c	0.000420116	3.45662	-2.34562	-3.45662			+	+	+		10	4	3	29.4	15.5	10.2	45.823	0	12.952	61069000	23	0	49	0	321
P07759	Serine protease inhibitor A3K	Serpina3k	2.07963e-06	5.79029	4.2872	-5.79029			+	+	+		9	9	5	25.4	25.4	15.6	46.879	0	286.23	259970000	65	0	0	0	0
P09411	Phosphoglycerate kinase 1	Pgk1	0.00201746	2.7925	-1.42833	-2.7925			+	+	+		20	20	20	62.1	62.1	62.1	44.55	0	262	1337000000	123	52	0	163	0
P37804	Transgelin	Tagln	6.96667e-06	5.14262	4.56874	-5.14262			+	+	+		9	9	9	46.3	46.3	46.3	22.576	0	25.806	88868000	40	0	0	0	0
Q61646	Haptoglobin	Hp	3.12021e-05	4.56171	-3.60125	-4.56171			+	+	+		5	5	5	17.3	17.3	17.3	38.752	0	18.402	24374000	17	0	0	0	0
Q8BTM8	Filamin-A	Flna	1.42195e-06	5.83321	5.18224	-5.83321			+	+	+		28	28	27	17.5	17.5	17	281.22	0	122.41	169740000	130	0	0	0	0
Q91X72	Hemopexin	Hpx	3.91235e-05	4.50354	3.18906	-4.50354			+	+	+		9	9	9	25.4	25.4	25.4	51.317	0	65.669	198360000	77	0	0	0	0
Q921I1	Serotransferrin	Tf	7.05868e-05	4.25714	-2.6311	-4.25714			+	+	+		38	38	38	56	56	56	76.723	0	323.31	995560000	229	0	0	0	0
Q9CQV8	14-3-3 protein beta/alpha	Ywhab	0.00163976	2.88306	-1.51475	-2.88306			+	+	+		8	5	5	42.7	31.7	31.7	28.086	0	99.998	25720000	24	0	29	0	220
P48962	ADP/ATP translocase 1	Slc25a4	2.14947e-06	-5.65676	5.65676	5.09428	+				+	+	16	16	10	48	48	27.2	32.904	0	78.581	5191800000	64	0	0	0	0
P52503	NADH dehydrogenase [ubiquinone] iron-sulfur protein 6, mitochondrial	Ndufs6	8.03322e-05	-4.16179	4.16179	3.12515	+				+	+	6	6	6	62.1	62.1	62.1	13.02	0	27.893	221830000	45	0	0	0	0
P63001	Ras-related C3 botulinum toxin substrate 1	Rac1	5.78768e-05	-4.32025	4.32025	3.14712	+				+	+	4	4	3	22.9	22.9	17.2	21.45	0	5.0547	27077000	16	0	0	0	0
Q62425	Cytochrome c oxidase subunit NDUFA4	Ndufa4	0.000173496	-3.83424	3.83424	2.75794	+				+	+	4	4	4	47.6	47.6	47.6	9.3267	0	6.5917	415600000	27	0	0	0	0
Q9JI95	10 kDa heat shock protein, mitochondrial	Cpn10-rs1	8.38267e-05	-4.15695	4.15695	3.00841	+				+	+	3	3	3	35.3	35.3	35.3	10.978	0	73.131	337580000	25	0	0	0	0
Q9D6R2	Isocitrate dehydrogenase [NAD] subunit alpha, mitochondrial	Idh3a	0.00119064	-3.02053	3.02053	1.71469	+				+	+	15	15	15	42.9	42.9	42.9	39.638	0	109.32	1321800000	97	0	0	0	0
P19783	Cytochrome c oxidase subunit 4 isoform 1, mitochondrial	Cox4i1	8.03352e-06	3.94441	5.21357	-5.21357			+		+	+	9	9	9	41.4	41.4	41.4	19.53	0	48.472	508580000	28	74	0	87	0
P56392	Cytochrome c oxidase subunit 7A1, mitochondrial	Cox7a1	1.58248e-06	5.3037	5.7455	-5.7455			+		+	+	2	2	2	28.8	28.8	28.8	8.9863	0	44.277	369290000	21	0	0	0	0
Q00623	Apolipoprotein A-I	Apoa1	2.95001e-05	3.61804	4.58787	-4.58787			+		+	+	9	9	9	28	28	28	30.615	0	37.985	300630000	47	0	0	0	0
Q8CAQ8	MICOS complex subunit Mic60	Immt	0.00162644	-1.54722	2.88599	-2.88599			+		+	+	21	21	21	33.8	33.8	33.8	83.899	0	169.33	521200000	128	0	0	0	0
Q91VD9	NADH-ubiquinone oxidoreductase 75 kDa subunit, mitochondrial	Ndufs1	0.000315136	2.28833	3.59694	-3.59694			+		+	+	28	28	28	47.9	47.9	47.9	79.776	0	269.42	918780000	178	195	227	663	277
Q9CQ54	NADH dehydrogenase [ubiquinone] 1 subunit C2	Ndufc2	0.000297528	-2.5551	3.59736	-3.59736			+		+	+	2	2	2	18.3	18.3	18.3	14.164	0	2.4387	37035000	14	0	0	0	0
Q9CQC7	NADH dehydrogenase [ubiquinone] 1 beta subcomplex subunit 4	Ndufb4	0.000134557	2.76827	3.95607	-3.95607			+		+	+	5	5	5	46.5	46.5	46.5	15.081	0	13.265	178550000	34	0	0	0	0
Q9CR61	NADH dehydrogenase [ubiquinone] 1 beta subcomplex subunit 7	Ndufb7	3.83478e-05	3.4881	4.4758	-4.4758			+		+	+	5	5	5	48.9	48.9	48.9	16.331	0	33.011	97322000	28	0	0	0	0
Q9DC69	NADH dehydrogenase [ubiquinone] 1 alpha subcomplex subunit 9, mitochondrial	Ndufa9	0.0002845	-2.29365	3.64348	-3.64348			+		+	+	7	7	7	26.8	26.8	26.8	42.525	0	19.862	187210000	55	0	0	0	0
O08528	Hexokinase-2	Hk2	0.0128907	-1.6582	-1.72899	1.72899	+	+					21	21	20	29.8	29.8	28.6	102.53	0	105.93	182040000	134	0	0	0	0
O08709	Peroxiredoxin-6	Prdx6	0.0307074	-1.30816	-1.37027	1.37027	+	+					13	13	13	64.7	64.7	64.7	24.87	0	64.319	203460000	52	0	0	0	0
O70468	Myosin-binding protein C, cardiac-type	Mybpc3	0.000472925	-3.07678	-3.09063	3.09063	+	+					48	48	48	49.4	49.4	49.4	140.63	0	323.31	1421300000	375	0	30	0	462
P16546	Spectrin alpha chain, non-erythrocytic 1	Sptan1	0.00286103	-2.14831	-2.45481	2.45481	+	+					21	21	20	11.5	11.5	11	284.59	0	228.61	63322000	74	0	0	0	0
P17563	Selenium-binding protein 1	Selenbp1	0.000181258	-3.44816	-3.53615	3.53615	+	+					10	10	10	31.1	31.1	31.1	52.513	0	323.31	142420000	99	0	0	0	0
P62869	Transcription elongation factor B polypeptide 2	Tceb2	0.0040329	-1.49004	-2.45572	2.45572	+	+					4	4	4	55.9	55.9	55.9	13.17	0	6.9339	15329000	16	0	0	0	0
P70670	Nascent polypeptide-associated complex subunit alpha, muscle-specific form	Naca	0.00052457	-2.76968	-3.22611	3.22611	+	+					44	44	44	36.9	36.9	36.9	220.5	0	323.31	278660000	238	120	0	351	0
P99027	60S acidic ribosomal protein P2	Rplp2	0.00121341	-2.46757	-2.84169	2.84169	+	+					5	5	5	73	73	73	11.651	0	53.501	71126000	28	0	0	0	0
Q07417	Short-chain specific acyl-CoA dehydrogenase, mitochondrial	Acads	0.000177918	-2.92687	-3.79124	3.79124	+	+					13	13	13	41.5	41.5	41.5	44.889	0	198.48	469380000	65	128	0	159	0
Q99JY0	Trifunctional enzyme subunit beta, mitochondrial	Hadhb	0.00514546	-1.80023	-2.26008	2.26008	+	+					22	22	22	44.4	44.4	44.4	51.386	0	173.66	1920200000	113	210	0	280	0
Q9CQ92	Mitochondrial fission 1 protein	Fis1	0.00278326	-2.3296	-2.33623	2.33623	+	+					2	2	2	16.4	16.4	16.4	17.008	0	34.552	23244000	16	0	0	0	0
Q9JKS4	LIM domain-binding protein 3	Ldb3	0.00312358	-1.72691	-2.55805	2.55805	+	+					22	22	22	39	39	39	76.431	0	316.57	1170000000	143	259	0	114	0
B2RPU8	Coiled-coil-helix-coiled-coil-helix domain-containing protein 2	Zbed5	4.05546e-06	-5.35035	4.89477	5.35035	+					+	4	4	4	6.2	6.2	6.2	84.266	0	60.392	53546000	24	0	0	0	0
O09131	Glutathione S-transferase omega-1	Gsto1	0.00373531	-2.51212	1.43561	2.51212	+					+	6	6	6	20.4	20.4	20.4	27.497	0	5.3109	95879000	22	0	0	0	0
O55126	Protein NipSnap homolog 2	Gbas	0.00295648	-2.41304	2.17892	2.41304	+					+	8	8	8	24.2	24.2	24.2	32.932	0	127.98	1345100000	45	0	17	0	136
P05202	Aspartate aminotransferase, mitochondrial	Got2	0.00142722	-2.832	2.26729	2.832	+					+	22	22	22	49.1	49.1	49.1	47.411	0	108.11	2319000000	96	0	38	0	174
P08228	Superoxide dismutase [Cu-Zn]	Sod1	0.00136107	-2.82378	2.35614	2.82378	+					+	5	5	5	35.7	35.7	35.7	15.942	0	29.05	468140000	35	0	0	0	0
P08752	Guanine nucleotide-binding protein G(i) subunit alpha-2	Gnai2	0.00193794	-2.772	1.87695	2.772	+					+	5	5	4	18.9	18.9	15.8	40.489	0	12.502	30411000	34	0	0	0	0
P09542	Myosin light chain 3	Myl3	3.18884e-05	-4.46456	3.89497	4.46456	+					+	9	9	8	57.4	57.4	52	22.421	0	92.095	396370000	41	0	57	0	182
P20029	78 kDa glucose-regulated protein	Hspa5	0.00528846	-2.32302	1.55657	2.32302	+					+	19	18	18	35.3	35.3	35.3	72.421	0	201.19	418720000	115	0	0	0	0
P25444	40S ribosomal protein S2	Rps2	0.0106453	-1.91179	1.58863	1.91179	+					+	4	4	4	15.7	15.7	15.7	31.231	0	6.5014	35436000	20	0	0	0	0
P68033	Actin, alpha cardiac muscle 1	Actc1	0.00150472	-2.86883	2.04135	2.86883	+					+	14	14	6	43.2	43.2	22.8	42.019	0	223.14	976380000	59	110	0	254	0
P67984	60S ribosomal protein L22	Rpl22	0.00555799	-2.19048	1.8148	2.19048	+					+	3	3	3	30.5	30.5	30.5	14.759	0	81.257	20725000	21	0	0	0	0
Q149B8	PGC-1 and ERR-induced regulator in muscle protein 1	Perm1	0.00265593	-2.65367	1.89442	2.65367	+					+	2	2	2	3.3	3.3	3.3	85.156	0	4.2919	8498400	12	0	0	0	0
Q5EBG6	Heat shock protein beta-6	Hspb6	0.00279504	-2.52773	2.03187	2.52773	+					+	4	4	4	29	29	29	17.521	0	4.4898	209510000	15	0	0	0	0
Q61171	Peroxiredoxin-2	Prdx2	0.00209769	-2.77103	1.54923	2.77103	+					+	7	7	7	35.9	35.9	35.9	21.778	0	66.501	427740000	39	0	0	0	0
Q61425	Hydroxyacyl-coenzyme A dehydrogenase, mitochondrial	Hadh	0.0121463	-1.92569	1.37748	1.92569	+					+	11	11	11	53.2	53.2	53.2	34.463	0	54.322	903750000	47	144	0	158	0
Q8BMS1	Trifunctional enzyme subunit alpha, mitochondrial	Hadha	0.00133758	-2.92696	2.05424	2.92696	+					+	39	39	39	59.5	59.5	59.5	82.669	0	323.31	5615100000	221	0	0	0	0
Q8CHT0	Delta-1-pyrroline-5-carboxylate dehydrogenase, mitochondrial	Aldh4a1	0.000105008	-3.97922	3.29768	3.97922	+					+	12	12	12	33.8	33.8	33.8	61.84	0	139.14	245520000	78	0	0	0	0
Q91VR2	ATP synthase subunit gamma, mitochondrial	Atp5c1	0.000134966	-3.69888	3.53012	3.69888	+					+	10	10	10	34.6	34.6	34.6	32.886	0	153.97	1766300000	70	0	228	0	129
Q9CYT6	Adenylyl cyclase-associated protein 2	Cap2	0.0128012	-1.88744	1.40031	1.88744	+					+	2	2	2	5.9	5.9	5.9	52.861	0	8.9551	11295000	13	0	0	0	0
Q9ET78	Junctophilin-2	Jph2	0.0161856	-1.65549	1.54081	1.65549	+					+	9	9	9	18.7	18.7	18.7	74.691	0	77.466	41364000	60	0	0	0	0
Q9WVE8	Protein kinase C and casein kinase substrate in neurons protein 2	Pacsin2	0.00950763	-2.00975	1.48499	2.00975	+					+	5	5	5	10.1	10.1	10.1	55.832	0	4.8887	20773000	17	0	0	0	0
O70373	Xin actin-binding repeat-containing protein 1	Xirp1	0.0120923	-1.79089	-1.78678	1.79089	+	+					6	6	6	9.6	9.6	9.6	123.43	0	7.3407	6625700	17	0	0	0	0
O70433	Four and a half LIM domains protein 2	Fhl2	0.000132956	-3.88006	-3.1886	3.88006	+	+					9	9	9	44.4	44.4	44.4	32.072	0	87.919	151280000	45	24	0	38	0
O88569	Heterogeneous nuclear ribonucleoproteins A2/B1	Hnrnpa2b1	0.00312993	-2.41877	-2.10755	2.41877	+	+					6	6	6	21	21	21	37.402	0	22.38	62723000	24	0	0	0	0
P04919	Band 3 anion transport protein	Slc4a1	0.00113198	-2.95503	-2.29532	2.95503	+	+					7	7	7	13.3	13.3	13.3	103.13	0	23.95	38705000	45	32	0	378	0
P18572	Basigin	Bsg	0.00102968	-3.06837	-1.97579	3.06837	+	+					4	4	4	14.4	14.4	14.4	42.444	0	20.682	129960000	42	0	0	0	0
P21614	Vitamin D-binding protein	Gc	0.0258009	-1.40536	-1.52104	1.52104	+	+					5	5	5	18.1	18.1	18.1	53.6	0	10.17	18102000	23	0	0	0	0
P22315	Ferrochelatase, mitochondrial	Fech	0.0155189	-1.70421	-1.5164	1.70421	+	+					4	4	4	11.7	11.7	11.7	47.13	0	4.1255	12261000	15	0	0	0	0
P23953	Carboxylesterase 1C	Ces1c	0.00231441	-2.6499	-1.99453	2.6499	+	+					9	9	8	16.4	16.4	14.8	61.055	0	16.12	102030000	34	0	0	0	0
P48678	Prelamin-A/C	Lmna	0.00572941	-2.29596	-1.49007	2.29596	+	+					11	11	11	22.1	22.1	22.1	74.237	0	22.929	46317000	55	0	0	0	0
P51881	ADP/ATP translocase 2	Slc25a5	7.07249e-05	-4.14919	-3.46918	4.14919	+	+					12	6	6	38.9	18.1	18.1	32.931	0	38.969	272950000	23	0	0	0	0
P53986	Monocarboxylate transporter 1	Slc16a1	0.00421867	-2.31569	-1.94164	2.31569	+	+					2	2	2	6.7	6.7	6.7	53.267	0	52.247	56630000	22	0	0	0	0
P56480	ATP synthase subunit beta, mitochondrial	Atp5b	0.00810202	-2.11477	-1.48568	2.11477	+	+					26	26	26	68.1	68.1	68.1	56.3	0	323.31	8150300000	214	0	0	0	0
P58771	Tropomyosin alpha-1 chain	Tpm1	0.00706048	-2.18727	-1.49089	2.18727	+	+					10	10	7	38	38	28.5	32.68	0	78.775	87197000	44	0	0	0	0
P60710	Actin, cytoplasmic 1	Actb	0.00269563	-2.59535	-1.89531	2.59535	+	+					13	5	5	43.2	22.7	22.7	41.736	0	13.813	83409000	26	110	128	252	325
P68040	Guanine nucleotide-binding protein subunit beta-2-like 1	Gnb2l1	0.0101832	-1.98612	-1.4868	1.98612	+	+					6	6	6	30.9	30.9	30.9	35.076	0	23.717	42503000	30	0	0	0	0
Q60668	Heterogeneous nuclear ribonucleoprotein D0	Hnrnpd	0.00847724	-2.13119	-1.464	2.13119	+	+					2	2	2	6.8	6.8	6.8	38.354	0	12.112	23859000	7	0	0	0	0
Q8JZQ2	AFG3-like protein 2	Afg3l2	0.00542066	-2.08527	-2.02053	2.08527	+	+					6	6	6	11	11	11	89.518	0	20.511	19896000	34	0	0	0	0
Q8QZR5	Alanine aminotransferase 1	Gpt	0.00351748	-2.24471	-2.22442	2.24471	+	+					3	3	3	7.9	7.9	7.9	55.142	0	14.259	13055000	8	0	0	0	0
Q8VE95	UPF0598 protein C8orf82 homolog		0.0144818	-1.69253	-1.597	1.69253	+	+					2	2	2	13.8	13.8	13.8	24.33	0	9.0445	18776000	21	0	0	0	0
Q9CQA3	Succinate dehydrogenase [ubiquinone] iron-sulfur subunit, mitochondrial	Sdhb	0.000308747	-3.51766	-2.82826	3.51766	+	+					10	10	10	41.1	41.1	41.1	31.814	0	82.157	537370000	27	0	0	0	0
Q9CQQ7	ATP synthase F(0) complex subunit B1, mitochondrial	Atp5f1	0.00259084	-2.57612	-2.02282	2.57612	+	+					10	10	10	35.5	35.5	35.5	28.948	0	65.564	1619600000	49	0	0	0	0
Q9DC77	Small muscular protein	Smpx	0.00284871	-2.56463	-1.89723	2.56463	+	+					2	2	2	38.8	38.8	38.8	9.2525	0	8.8635	9365500	9	0	0	0	0
Q9DCW4	Electron transfer flavoprotein subunit beta	Etfb	0.00513553	-2.35741	-1.45192	2.35741	+	+					13	13	13	52.2	52.2	52.2	27.623	0	227.58	3475800000	133	0	280	0	38
P26883	Peptidyl-prolyl cis-trans isomerase FKBP1A	Fkbp1a	0.00443454	1.48373	-2.42462	2.42462		+		+			3	3	3	39.8	39.8	39.8	11.922	0	17.995	61297000	9	0	83	0	67
P46638	Ras-related protein Rab-11B	Rab11b	0.00386241	2.16121	-2.2121	2.2121		+		+			4	4	4	26.6	26.6	26.6	24.489	0	8.3853	6707600	19	0	0	0	0
P50462	Cysteine and glycine-rich protein 3	Csrp3	0.000459101	2.52114	-3.38335	3.38335		+		+			8	8	8	50	50	50	20.895	0	63.058	724450000	58	0	0	0	0
P51174	Long-chain specific acyl-CoA dehydrogenase, mitochondrial	Acadl	0.00472333	2.08792	-2.13375	2.13375		+		+			17	17	17	39.3	39.3	39.3	47.907	0	323.31	2658200000	103	0	0	0	0
P61979	Heterogeneous nuclear ribonucleoprotein K	Hnrnpk	0.0048444	1.34305	-2.39843	2.39843		+		+			7	7	7	21.6	21.6	21.6	50.976	0	35.32	52049000	39	0	0	0	0
P97807	Fumarate hydratase, mitochondrial	Fh	0.0100741	1.67819	-1.89385	1.89385		+		+			12	12	12	44.2	44.2	44.2	54.356	0	258.48	1243500000	54	0	0	0	0
Q2TPA8	Hydroxysteroid dehydrogenase-like protein 2	Hsdl2	0.000459072	2.62388	-3.35782	3.35782		+		+			13	13	13	33.3	33.3	33.3	54.208	0	93.379	198580000	58	0	0	0	0
Q8BLF1	Neutral cholesterol ester hydrolase 1	Nceh1	0.0149485	1.52929	-1.72137	1.72137		+		+			2	2	2	5.4	5.4	5.4	45.739	0	5.1065	28903000	11	0	0	0	0
O08756	3-hydroxyacyl-CoA dehydrogenase type-2	Hsd17b10	0.00361205	2.37398	-2.37398	-2.01986			+	+			9	9	9	42.1	42.1	42.1	27.418	0	64.118	187250000	74	0	11	0	136
P14824	Annexin A6	Anxa6	0.000946889	3.07908	-3.07908	-2.18045			+	+			26	26	26	47.7	47.7	47.7	75.884	0	168.22	383610000	136	0	0	0	0
P52480	Pyruvate kinase PKM	Pkm	0.000103355	3.84127	-3.84127	-3.60636			+	+			28	28	28	53.5	53.5	53.5	57.844	0	323.31	1373300000	138	0	114	0	360
P61205	ADP-ribosylation factor 3	Arf3	0.00106735	2.84437	-2.84437	-2.60795			+	+			5	5	3	35.9	35.9	20.4	20.601	0	18.366	20488000	26	0	0	0	0
P70296	Phosphatidylethanolamine-binding protein 1	Pebp1	0.00139107	2.94761	-2.94761	-1.74642			+	+			8	8	8	68.4	68.4	68.4	20.83	0	85.329	335580000	50	0	0	0	0
Q61598	Rab GDP dissociation inhibitor beta	Gdi2	0.00261602	2.64827	-2.64827	-1.72235			+	+			8	8	5	20.7	20.7	13.9	50.537	0	16.481	62628000	56	0	0	0	0
Q68FD5	Clathrin heavy chain 1	Cltc	0.00459076	2.32499	-2.32499	-1.80713			+	+			13	13	13	13	13	13	191.55	0	66.868	32191000	67	0	0	0	0
Q6P8J7	Creatine kinase S-type, mitochondrial	Ckmt2	5.87162e-05	4.13758	-4.13758	-3.76369			+	+			21	21	21	59.4	59.4	59.4	47.473	0	323.31	5033200000	151	0	0	0	0
Q8BMF4	Dihydrolipoyllysine-residue acetyltransferase component of pyruvate dehydrogenase complex, mitochondrial	Dlat	0.00544692	2.15184	-2.15184	-1.9305			+	+			15	15	15	30.5	30.5	30.5	67.941	0	85.355	783930000	86	0	0	0	0
Q9CQR4	Acyl-coenzyme A thioesterase 13	Acot13	0.0130492	1.76206	-1.76206	-1.60627			+	+			5	5	5	43.6	43.6	43.6	15.183	0	46.928	318470000	27	0	257	0	86
Q9DBJ1	Phosphoglycerate mutase 1	Pgam1	0.0113488	1.93409	-1.93409	-1.45902			+	+			8	5	5	43.7	31.5	31.5	28.832	0	7.8924	47240000	21	0	27	0	243
O08553	Dihydropyrimidinase-related protein 2	Dpysl2	0.000474441	3.18846	2.95419	-3.18846			+		+		13	13	12	38.3	38.3	35.5	62.277	0	93.389	116400000	82	0	0	0	0
O88342	WD repeat-containing protein 1	Wdr1	0.00463982	2.38971	1.55853	-2.38971			+		+		11	11	11	32.7	32.7	32.7	66.406	0	30.532	96405000	57	0	0	0	0
P05125	Natriuretic peptides A	Nppa	0.000140391	3.69463	3.49625	-3.69463			+		+		2	2	2	14.5	14.5	14.5	16.572	0	45.681	100530000	12	0	0	0	0
P05213	Tubulin alpha-1B chain	Tuba1b	0.00179263	2.83748	1.6435	-2.83748			+		+		14	14	0	43.7	43.7	0	50.151	0	49.556	468530000	54	0	0	0	0
P06728	Apolipoprotein A-IV	Apoa4	2.04132e-05	4.62336	4.16965	-4.62336			+		+		9	9	9	33.7	33.7	33.7	45.029	0	27.355	71738000	25	0	0	0	0
P10126	Elongation factor 1-alpha 1	Eef1a1	0.00274355	2.51734	2.08085	-2.51734			+		+		8	3	3	21	10.2	10.2	50.113	0	4.5329	31182000	14	0	0	0	0
P35441	Thrombospondin-1	Thbs1	0.0184366	1.77911	1.31531	-1.77911			+		+		10	10	10	12.5	12.5	12.5	129.65	0	34.309	28092000	37	82	0	470	0
P67778	Prohibitin	Phb	0.00119453	2.8702	2.43091	-2.8702			+		+		6	6	6	30.1	30.1	30.1	29.82	0	16.554	66960000	29	0	0	0	0
Q00897	Alpha-1-antitrypsin 1-4	Serpina1d	0.00059446	3.28806	2.32935	-3.28806			+		+		10	10	2	24	24	7	45.998	0	120.77	243260000	31	0	49	0	321
Q60854	Serpin B6	Serpinb6	0.0279126	1.40869	1.34716	-1.40869			+		+		7	7	7	29.4	29.4	29.4	42.598	0	62.289	39366000	30	141	0	65	0
Q60932	Voltage-dependent anion-selective channel protein 1	Vdac1	2.69359e-06	5.46801	5.19548	-5.46801			+		+		13	13	13	62.2	62.2	62.2	32.351	0	266.76	449780000	92	142	0	50	0
Q61147	Ceruloplasmin	Cp	0.00631887	2.15761	1.75007	-2.15761			+		+		14	14	14	20	20	20	121.15	0	16.655	46434000	28	0	0	0	0
Q8BWF0	Succinate-semialdehyde dehydrogenase, mitochondrial	Aldh5a1	0.00220295	2.43796	2.42462	-2.43796			+		+		5	5	5	14	14	14	55.968	0	162.99	65117000	26	0	0	0	0
Q91WD5	NADH dehydrogenase [ubiquinone] iron-sulfur protein 2, mitochondrial	Ndufs2	0.00220046	2.65145	2.07517	-2.65145			+		+		11	11	11	27.6	27.6	27.6	52.625	0	186.38	178450000	71	0	0	0	0
Q91YT0	NADH dehydrogenase [ubiquinone] flavoprotein 1, mitochondrial	Ndufv1	0.000520983	3.13063	2.93961	-3.13063			+		+		21	21	21	61.4	61.4	61.4	50.834	0	131.66	591960000	141	0	0	0	0
Q924M7	Mannose-6-phosphate isomerase	Mpi	0.0130172	1.75156	1.62224	-1.75156			+		+		7	7	7	25.3	25.3	25.3	46.575	0	119.87	51825000	35	0	231	0	230
Q9CR21	Acyl carrier protein, mitochondrial	Ndufab1	0.0192969	1.59816	1.58288	-1.59816			+		+		3	3	3	21.2	21.2	21.2	17.37	0	2.608	41426000	4	0	0	0	0
Q9D0K2	Succinyl-CoA:3-ketoacid coenzyme A transferase 1, mitochondrial	Oxct1	0.0072892	2.1824	1.44219	-2.1824			+		+		16	16	16	43.1	43.1	43.1	55.988	0	193.5	307420000	79	0	0	0	0
Q9D855	Cytochrome b-c1 complex subunit 7	Uqcrb	0.000255512	3.45414	3.21678	-3.45414			+		+		9	9	9	52.3	52.3	52.3	13.527	0	60.354	387450000	59	0	0	0	0
Q9DCJ5	NADH dehydrogenase [ubiquinone] 1 alpha subcomplex subunit 8	Ndufa8	0.00479836	2.35011	1.65484	-2.35011			+		+		7	7	7	44.2	44.2	44.2	19.992	0	39.761	201250000	35	248	0	64	0
Q9EQP2	EH domain-containing protein 4	Ehd4	0.00138678	2.67517	2.57406	-2.67517			+		+		12	12	12	34.4	34.4	34.4	61.48	0	128.77	97827000	52	0	282	0	233
O55143	Sarcoplasmic/endoplasmic reticulum calcium ATPase 2	Atp2a2	0.000467131	3.40231	-3.40231	2.3658		+		+			45	45	45	47.6	47.6	47.6	114.86	0	323.31	5354900000	281	0	0	0	0
O88492	Perilipin-4	Plin4	0.00170073	2.65052	-2.65052	2.40551		+		+			19	19	19	41.8	41.8	41.8	139.41	0	323.31	206410000	119	0	31	0	274
P08249	Malate dehydrogenase, mitochondrial	Mdh2	0.0017035	2.56123	-2.56123	2.51752		+		+			19	19	19	63.9	63.9	63.9	35.611	0	323.31	13146000000	182	51	0	267	0
P97447	Four and a half LIM domains protein 1	Fhl1	0.00354571	2.51785	-2.51785	1.48733		+		+			4	4	4	18.2	18.2	18.2	31.888	0	16.481	28183000	23	0	0	0	0
Q64105	Sepiapterin reductase	Spr	0.00255028	2.68631	-2.68631	1.46489		+		+			8	8	8	42.9	42.9	42.9	27.883	0	91.037	78913000	43	0	173	0	180
Q9CQ62	2,4-dienoyl-CoA reductase, mitochondrial	Decr1	0.0137167	1.85309	-1.85309	1.38582		+		+			12	12	12	43.9	43.9	43.9	36.213	0	55.891	1999900000	76	0	0	0	0
Q9DBC7	cAMP-dependent protein kinase type I-alpha regulatory subunit	Prkar1a	0.00283814	2.6273	-2.6273	1.58382		+		+			5	5	5	17.3	17.3	17.3	43.185	0	67.776	18827000	26	0	0	0	0
Q9QYB1	Chloride intracellular channel protein 4	Clic4	0.00686848	2.22016	-2.22016	1.40732		+		+			5	5	5	30.4	30.4	30.4	28.729	0	17.991	13822000	21	0	0	0	0
Q9Z2I0	LETM1 and EF-hand domain-containing protein 1, mitochondrial	Letm1	0.00560598	2.26185	-2.26185	1.66517		+		+			11	11	11	22.8	22.8	22.8	82.988	0	24.584	49981000	48	0	0	0	0
P07310	Creatine kinase M-type	Ckm	0.000148067	3.67723	-3.46588	-3.67723			+	+			15	15	15	39.1	39.1	39.1	43.044	0	323.31	3117900000	137	46	44	163	376
P47738	Aldehyde dehydrogenase, mitochondrial	Aldh2	0.00482568	2.2973	-1.80288	-2.2973			+	+			14	14	14	39.7	39.7	39.7	56.537	0	123.46	300470000	106	0	98	0	210
P68368	Tubulin alpha-4A chain	Tuba4a	0.0012133	2.69466	-2.67172	-2.69466			+	+			13	3	3	39.5	10	10	49.924	0	17.273	88011000	28	0	0	0	0
P70404	Isocitrate dehydrogenase [NAD] subunit gamma 1, mitochondrial	Idh3g	0.00248591	2.47714	-2.26481	-2.47714			+	+			10	10	10	42	42	42	42.785	0	58.56	310290000	53	119	0	94	0
P97315	Cysteine and glycine-rich protein 1	Csrp1	0.00244361	2.48305	-2.27392	-2.48305			+	+			4	4	4	34.2	34.2	34.2	20.583	0	2.8141	35821000	8	0	0	0	0
P97384	Annexin A11	Anxa11	0.00981269	1.83507	-1.77813	-1.83507			+	+			6	6	6	17.7	17.7	17.7	54.079	0	9.6476	24097000	20	0	0	0	0
Q04447	Creatine kinase B-type	Ckb	0.0012637	2.90391	-2.2616	-2.90391			+	+			5	5	5	19.7	19.7	19.7	42.713	0	105.82	38168000	37	0	0	0	0
Q14BI5		Myom2	0.00155944	2.74473	-2.3431	-2.74473			+	+			30	30	30	29.7	29.7	29.7	164.74	0	323.31	418490000	144	0	0	0	0
Q6PHZ2	Calcium/calmodulin-dependent protein kinase type II subunit delta	Camk2d	0.00437396	2.42726	-1.40128	-2.42726			+	+			3	3	3	9.6	9.6	9.6	56.369	0	17.405	9582000	17	0	0	0	0
Q7TQ48	Sarcalumenin	Srl	0.000147643	3.78818	-3.27018	-3.78818			+	+			28	28	28	44.8	44.8	44.8	99.183	0	267.86	604360000	123	0	0	0	0
Q8BH64	EH domain-containing protein 2	Ehd2	0.000622749	3.26447	-2.32991	-3.26447			+	+			7	7	7	20.4	20.4	20.4	61.174	0	84.577	35695000	59	0	0	0	0
Q8BKZ9	Pyruvate dehydrogenase protein X component, mitochondrial	Pdhx	0.00277237	2.42177	-2.23222	-2.42177			+	+			10	10	10	36.7	36.7	36.7	53.998	0	323.31	201220000	56	0	0	0	0
Q8CGK3	Lon protease homolog, mitochondrial	Lonp1	0.00163431	2.68226	-2.39916	-2.68226			+	+			13	13	13	20	20	20	105.84	0	46.698	85658000	50	0	213	0	247
Q99J39	Malonyl-CoA decarboxylase, mitochondrial	Mlycd	0.00183641	2.82321	-1.68398	-2.82321			+	+			8	8	8	25.8	25.8	25.8	54.735	0	48.059	54798000	59	0	0	0	0
Q99L13	3-hydroxyisobutyrate dehydrogenase, mitochondrial	Hibadh	9.6637e-06	4.94821	-4.51573	-4.94821			+	+			8	8	8	35.8	35.8	35.8	35.44	0	78.292	88719000	41	0	245	0	149
Q9CQH3	NADH dehydrogenase [ubiquinone] 1 beta subcomplex subunit 5, mitochondrial	Ndufb5	0.00465698	2.38843	-1.55547	-2.38843			+	+			7	7	7	25.4	25.4	25.4	21.71	0	11.105	91252000	30	0	0	0	0
Q9CR68	Cytochrome b-c1 complex subunit Rieske, mitochondrial	Uqcrfs1	0.0181097	1.60174	-1.50417	-1.60174			+	+			11	11	11	38	38	38	29.367	0	48.976	399160000	59	0	0	0	0
Q9CRB8	Mitochondrial fission process protein 1	Mtfp1	0.00993872	1.79513	-1.79513	-1.78741			+	+			2	2	2	14.5	14.5	14.5	18.314	0	4.2143	13588000	8	0	0	0	0
Q9WTP7	GTP:AMP phosphotransferase AK3, mitochondrial	Ak3	0.000368984	3.45822	-2.693	-3.45822			+	+			6	6	6	35.2	35.2	35.2	25.426	0	98.301	39439000	31	0	0	0	0
Q9WVA4	Transgelin-2	Tagln2	0.00123189	2.99248	-1.88613	-2.99248			+	+			7	7	7	37.7	37.7	37.7	22.395	0	36.849	48711000	41	0	0	0	0
E9Q7L0		Ogdhl	0.000604566	2.86479	3.07547	-3.07547			+		+		21	15	15	26.4	21.7	21.7	116.6	0	58.11	176280000	80	0	0	0	0
G5E895		Akr1b10	0.003825	2.19373	2.20528	-2.20528			+		+		3	3	3	17.1	17.1	17.1	35.848	0	15.142	24941000	19	0	0	0	0
O35129	Prohibitin-2	Phb2	1.3927e-05	4.40473	4.7554	-4.7554			+		+		6	6	6	24.1	24.1	24.1	33.296	0	36.007	71674000	23	0	0	0	0
O70250	Phosphoglycerate mutase 2	Pgam2	0.00217938	1.55097	2.75345	-2.75345			+		+		13	13	10	46.6	46.6	34.4	28.827	0	58.613	871600000	60	0	0	0	0
P11404	Fatty acid-binding protein, heart	Fabp3	0.00012411	3.5355	3.75731	-3.75731			+		+		11	11	11	66.2	66.2	66.2	14.819	0	30.998	2000700000	43	0	0	0	0
P43023	Cytochrome c oxidase subunit 6A2, mitochondrial	Cox6a2	0.00273947	1.80213	2.59586	-2.59586			+		+		1	1	1	12.4	12.4	12.4	10.749	0	6.6384	329190000	9	0	0	0	0
P56391	Cytochrome c oxidase subunit 6B1	Cox6b1	4.29099e-06	4.83298	5.34245	-5.34245			+		+		5	5	5	53.5	53.5	53.5	10.071	0	33.458	343830000	27	0	0	0	0
Q60930	Voltage-dependent anion-selective channel protein 2	Vdac2	5.03127e-05	3.67764	4.27457	-4.27457			+		+		8	8	8	40	40	40	31.732	0	67.213	242800000	43	0	0	0	0
Q7TMF3	NADH dehydrogenase [ubiquinone] 1 alpha subcomplex subunit 12	Ndufa12	0.000625892	2.77615	3.1081	-3.1081			+		+		8	8	8	69	69	69	17.086	0	22.919	140820000	36	0	182	0	93
Q99KI0	Aconitate hydratase, mitochondrial	Aco2	0.00192533	1.68919	2.80054	-2.80054			+		+		37	37	37	57.3	57.3	57.3	85.462	0	323.31	10840000000	235	0	0	0	0
Q9CPQ1	Cytochrome c oxidase subunit 6C	Cox6c	0.00104246	2.14725	3.03634	-3.03634			+		+		4	4	4	36.8	36.8	36.8	8.4689	0	4.3845	119970000	16	0	0	0	0
Q9CQJ8	NADH dehydrogenase [ubiquinone] 1 beta subcomplex subunit 9	Ndufb9	0.000324813	3.09862	3.36186	-3.36186			+		+		4	4	4	35.2	35.2	35.2	21.984	0	35.774	40696000	38	0	0	0	0
Q9CRB9	MICOS complex subunit Mic19	Chchd3	0.00188727	2.43679	2.55085	-2.55085			+		+		7	7	7	31.7	31.7	31.7	26.334	0	47.003	183560000	47	0	0	0	0
Q9CZ13	Cytochrome b-c1 complex subunit 1, mitochondrial	Uqcrc1	4.88409e-05	3.62654	4.31003	-4.31003			+		+		18	18	18	44	44	44	52.851	0	218.09	1477100000	140	0	258	0	229
Q9DB77	Cytochrome b-c1 complex subunit 2, mitochondrial	Uqcrc2	0.00126622	2.34217	2.8735	-2.8735			+		+		15	15	15	41.3	41.3	41.3	48.234	0	150.89	532750000	72	0	0	0	0
Q9DCS9	NADH dehydrogenase [ubiquinone] 1 beta subcomplex subunit 10	Ndufb10	0.000806093	2.55768	3.05588	-3.05588			+		+		7	7	7	48.3	48.3	48.3	21.024	0	31.616	107640000	42	0	0	0	0
P24472	Glutathione S-transferase A4	Gsta4	0.0115205	-1.97049	1.97049	-1.32592					+	+	3	3	3	15.3	15.3	15.3	25.564	0	8.3111	46609000	27	0	0	0	0
P34884	Macrophage migration inhibitory factor	Mif	3.52133e-05	-4.30622	4.30622	-4.06853					+	+	3	3	3	35.7	35.7	35.7	12.504	0	6.2593	40656000	23	0	0	0	0
P35700	Peroxiredoxin-1	Prdx1	0.00189715	-2.7437	2.7437	-2.04751					+	+	8	8	7	43.2	43.2	39.2	22.176	0	33.247	363980000	36	0	0	0	0
Q9CPP6	NADH dehydrogenase [ubiquinone] 1 alpha subcomplex subunit 5	Ndufa5	0.0178778	-1.72498	1.72498	-1.31921					+	+	9	9	9	59.5	59.5	59.5	13.36	0	17.71	201010000	45	0	0	0	0
Q9CQ75	NADH dehydrogenase [ubiquinone] 1 alpha subcomplex subunit 2	Ndufa2	0.00103073	-3.03952	3.03952	-2.16055					+	+	3	3	3	33.3	33.3	33.3	10.916	0	34.629	124930000	29	0	0	0	0
Q9DC61	Mitochondrial-processing peptidase subunit alpha	Pmpca	0.0137013	-1.7997	1.7997	-1.46394					+	+	3	3	3	7.6	7.6	7.6	58.278	0	5.3318	18276000	17	0	0	0	0
Q9ERS2	NADH dehydrogenase [ubiquinone] 1 alpha subcomplex subunit 13	Ndufa13	0.00282878	-2.4726	2.4726	-2.13037					+	+	5	5	5	38.9	38.9	38.9	16.859	0	55.361	181740000	27	0	283	0	10
A8DUK4	Hemoglobin subunit beta-1	Hbbt1	0.00781787	-2.15063	2.15063	1.42207	+					+	13	13	13	84.4	84.4	84.4	15.748	0	323.31	47446000000	146	0	5	0	56
O35943	Frataxin, mitochondrial	Fxn	0.0171973	-1.64626	1.64626	1.4959	+					+	2	2	2	11.6	11.6	11.6	22.924	0	6.4851	15223000	12	0	0	0	0
P35279	Ras-related protein Rab-6A	Rab6a	0.0138405	-1.79596	1.79596	1.67389	+					+	3	3	3	17.3	17.3	17.3	23.59	0	4.7741	28139000	10	0	0	0	0
P48787	Troponin I, cardiac muscle	Tnni3	0.00732385	-1.97196	1.97196	1.88157	+					+	5	5	5	33.6	33.6	33.6	24.258	0	36.761	142900000	34	0	0	0	0
P52825	Carnitine O-palmitoyltransferase 2, mitochondrial	Cpt2	0.000658521	-3.00811	3.00811	2.86956	+					+	20	20	20	39.2	39.2	39.2	73.98	0	198.72	538060000	144	0	0	0	0
P68372	Tubulin beta-4B chain	Tubb4b	0.0020481	-2.77562	2.77562	1.64314	+					+	14	14	3	41.8	41.8	9.9	49.83	0	320.11	208950000	75	0	0	0	0
Q64669	NAD(P)H dehydrogenase [quinone] 1	Nqo1	0.0183783	-1.75967	1.75967	1.34431	+					+	3	3	3	12.4	12.4	12.4	30.959	0	3.9562	16750000	15	0	0	0	0
Q8BWT1	3-ketoacyl-CoA thiolase, mitochondrial	Acaa2	0.0135011	-1.80979	1.80979	1.4969	+					+	25	25	25	85.1	85.1	85.1	41.829	0	323.31	4096500000	205	0	0	0	0
Q8JZN5	Acyl-CoA dehydrogenase family member 9, mitochondrial	Acad9	0.0101511	-1.99182	1.99182	1.47663	+					+	9	9	9	20.3	20.3	20.3	68.721	0	23.264	58012000	38	0	0	0	0
Q922B1	O-acetyl-ADP-ribose deacetylase MACROD1	Macrod1	0.00300058	-2.35999	2.35999	2.23621	+					+	4	4	4	18	18	18	35.294	0	22.472	122650000	32	0	0	0	0
Q99NB1	Acetyl-coenzyme A synthetase 2-like, mitochondrial	Acss1	0.00288186	-2.626	2.626	1.5233	+					+	11	11	11	20.2	20.2	20.2	74.622	0	117.56	179400000	59	0	0	0	0
Q9CR62	Mitochondrial 2-oxoglutarate/malate carrier protein	Slc25a11	0.000250624	-3.64953	3.64953	2.75276	+					+	6	6	6	24.2	24.2	24.2	34.155	0	28.247	258810000	30	0	0	0	0
Q9WUM5	Succinyl-CoA ligase [ADP/GDP-forming] subunit alpha, mitochondrial	Suclg1	0.00178254	-2.64818	2.64818	2.3582	+					+	7	7	7	27.7	27.7	27.7	36.154	0	9.2739	1092000000	36	0	0	0	0
Q9Z2I9	Succinyl-CoA ligase [ADP-forming] subunit beta, mitochondrial	Sucla2	0.00276536	-2.4295	2.4295	2.22396	+					+	19	19	19	47.1	47.1	47.1	50.113	0	312.2	1694200000	105	0	0	0	0
P04247	Myoglobin	Mb	0.00617188	-1.49964	2.2557	-2.2557					+	+	17	17	17	89.6	89.6	89.6	17.069	0	323.31	43621000000	311	0	0	0	0
P16858	Glyceraldehyde-3-phosphate dehydrogenase	Gapdh	0.0173734	-1.559	1.58504	-1.58504					+	+	15	15	2	53.5	53.5	8.4	35.81	0	219.05	2354100000	48	0	0	0	0
P47963	60S ribosomal protein L13	Rpl13	0.00363932	-2.16871	2.26785	-2.26785					+	+	4	4	4	19.9	19.9	19.9	24.305	0	8.1541	27166000	21	0	0	0	0
P50752	Troponin T, cardiac muscle	Tnnt2	0.0171057	-1.47021	1.66855	-1.66855					+	+	5	5	5	18.3	18.3	18.3	35.825	0	5.0847	172060000	18	0	0	0	0
P62897	Cytochrome c, somatic	Cycs	0.00156237	-2.37757	2.72522	-2.72522					+	+	9	9	9	59	59	59	11.605	0	62.773	2938600000	61	0	135	0	66
Q05816	Fatty acid-binding protein, epidermal	Fabp5	0.000837506	-2.40489	3.08944	-3.08944					+	+	6	6	6	57	57	57	15.137	0	26.512	42891000	29	0	0	0	0
Q64727	Vinculin	Vcl	0.00584306	-1.30906	2.31336	-2.31336					+	+	20	20	20	24.4	24.4	24.4	116.72	0	150.12	215100000	129	0	0	0	0
Q9CQ69	Cytochrome b-c1 complex subunit 8	Uqcrq	0.00566943	-1.58071	2.2806	-2.2806					+	+	3	3	3	28	28	28	9.7681	0	7.6551	48588000	12	224	0	80	0
Q9D0M3	Cytochrome c1, heme protein, mitochondrial	Cyc1	0.00313271	-1.5871	2.5795	-2.5795					+	+	6	6	6	32.3	32.3	32.3	35.327	0	36.125	381670000	51	235	0	190	0
Q9DC70	NADH dehydrogenase [ubiquinone] iron-sulfur protein 7, mitochondrial	Ndufs7	0.0148594	-1.49328	1.74916	-1.74916					+	+	4	4	4	18.3	18.3	18.3	24.683	0	15.924	81560000	35	0	0	0	0
O35737	Heterogeneous nuclear ribonucleoprotein H	Hnrnph1	0.0259249	-1.65736	0	1.65736	+						4	4	4	12.5	12.5	12.5	49.199	0	8.2419	18666000	16	0	0	0	0
O88712	C-terminal-binding protein 1	Ctbp1	0.0341805	-1.41596	0	1.41596	+						2	2	2	6.3	6.3	6.3	47.744	0	3.2483	5535200	8	0	0	0	0
P35979	60S ribosomal protein L12	Rpl12	0.0474524	-1.37276	0	1.37276	+						5	5	5	43	43	43	17.804	0	30.053	47253000	27	0	0	0	0
P42125	Enoyl-CoA delta isomerase 1, mitochondrial	Eci1	0.0302352	-1.43091	0	1.43091	+						9	9	9	35.6	35.6	35.6	32.25	0	214.22	1010800000	55	0	94	0	47
P47934	Carnitine O-acetyltransferase	Crat	0.0084465	-2.15644	0	2.15644	+						13	13	13	22.2	22.2	22.2	70.839	0	66.854	466370000	69	0	102	0	482
P51150	Ras-related protein Rab-7a	Rab7a	0.00799985	-2.18392	0	2.18392	+						4	4	4	27.1	27.1	27.1	23.489	0	39.88	18857000	23	0	0	0	0
P54071	Isocitrate dehydrogenase [NADP], mitochondrial	Idh2	0.0142869	-1.88067	0	1.88067	+						25	25	24	47.8	47.8	47.8	50.906	0	323.31	6943900000	173	0	0	0	0
Q61207	Prosaposin	Psap	0.0200526	-1.75943	0	1.75943	+						5	5	5	11	11	11	61.422	0	4.5126	29110000	21	0	0	0	0
Q6P1F6	Serine/threonine-protein phosphatase 2A 55 kDa regulatory subunit B alpha isoform	Ppp2r2a	0.0169567	-1.79237	0	1.79237	+						2	2	2	5.1	5.1	5.1	51.691	0	7.4163	11540000	14	0	0	0	0
Q8BGK2	[Protein ADP-ribosylarginine] hydrolase-like protein 1	Adprhl1	0.0144935	-1.86754	0	1.86754	+						9	9	9	29.5	29.5	29.5	39.885	0	33.798	191430000	55	0	0	0	0
Q8CC88	von Willebrand factor A domain-containing protein 8	Vwa8	0.0248507	-1.60517	0	1.60517	+						32	32	32	22.3	22.3	22.3	213.42	0	148.33	188520000	153	0	0	0	0
Q921G7	Electron transfer flavoprotein-ubiquinone oxidoreductase, mitochondrial	Etfdh	0.0217695	-1.74031	0	1.74031	+						21	21	21	44.5	44.5	44.5	68.09	0	161.56	2188000000	111	0	230	0	616
Q99LX0	Protein deglycase DJ-1	Park7	0.0292903	-1.45313	0	1.45313	+						6	6	6	47.6	47.6	47.6	20.021	0	43.202	132340000	15	0	0	0	0
Q9CR98	Protein FAM136A	Fam136a	0.0319033	-1.55431	0	1.55431	+						3	3	3	36.2	36.2	36.2	15.674	0	18.636	25385000	32	0	0	0	0
Q9D1G3	Protein-cysteine N-palmitoyltransferase HHAT-like protein	Hhatl	0.0373551	-1.48925	0	1.48925	+						3	3	3	7.4	7.4	7.4	56.43	0	3.4277	13923000	11	0	0	0	0
Q9D880	Mitochondrial import inner membrane translocase subunit TIM50	Timm50	0.0221698	-1.63003	0	1.63003	+						4	4	4	15.6	15.6	15.6	39.776	0	17.234	17076000	23	0	0	0	0
Q9DCZ4	Apolipoprotein O	Apoo	0.0163414	-1.81889	0	1.81889	+						3	3	3	18.2	18.2	18.2	22.604	0	70.99	124050000	21	0	0	0	0
Q9JHI5	Isovaleryl-CoA dehydrogenase, mitochondrial	Ivd	0.0273209	-1.48833	0	1.48833	+						16	16	16	41.5	41.5	41.5	46.325	0	79.987	908100000	93	0	284	0	278
Q9QZ23	NFU1 iron-sulfur cluster scaffold homolog, mitochondrial	Nfu1	0.0120092	-1.97476	0	1.97476	+						3	3	3	17.3	17.3	17.3	28.567	0	5.7397	11698000	12	0	0	0	0
A2AMM0	Muscle-related coiled-coil protein	Murc	0.0328069	0	-1.5235	1.5235		+					6	6	6	26.8	26.8	26.8	41.008	0	111.92	52411000	37	0	0	0	0
P01872	Ig mu chain C region	Ighm	0.0308605	0	-1.48346	1.48346		+					4	4	4	11.9	11.9	11.9	49.971	0	47.5	17311000	17	0	0	0	0
P38060	Hydroxymethylglutaryl-CoA lyase, mitochondrial	Hmgcl	0.0135142	0	-1.93348	1.93348		+					5	5	5	20	20	20	34.238	0	13.975	30909000	29	0	0	0	0
P41216	Long-chain-fatty-acid--CoA ligase 1	Acsl1	0.0310334	0	-1.58095	1.58095		+					29	29	29	45.8	45.8	45.8	77.951	0	323.31	1164200000	135	0	0	0	0
P53994	Ras-related protein Rab-2A	Rab2a	0.0395668	0	-1.40622	1.40622		+					7	7	7	45.3	45.3	45.3	23.547	0	63.875	24593000	26	0	0	0	0
Q811U4	Mitofusin-1	Mfn1	0.0297362	0	-1.58269	1.58269		+					5	5	5	9.7	9.7	9.7	83.725	0	6.2428	9319300	12	0	0	0	0
Q8BFR5	Elongation factor Tu, mitochondrial	Tufm	0.0484658	0	-1.38772	1.38772		+					17	17	17	43.8	43.8	43.8	49.508	0	35.56	417930000	89	0	0	0	0
Q8VBT1	Beta-taxilin	Txlnb	0.0456375	0	-1.36636	1.36636		+					5	5	5	12.6	12.6	12.6	77.206	0	9.2711	12770000	23	0	0	0	0
Q921H8	3-ketoacyl-CoA thiolase A, peroxisomal	Acaa1a	0.0314987	0	-1.48682	1.48682		+					5	5	5	22.9	22.9	22.9	43.953	0	121.84	15797000	31	0	0	0	0
Q99MN9	Propionyl-CoA carboxylase beta chain, mitochondrial	Pccb	0.0329779	0	-1.48061	1.48061		+					16	16	16	42	42	42	58.408	0	323.31	265310000	126	0	0	0	0
Q9D2G2	Dihydrolipoyllysine-residue succinyltransferase component of 2-oxoglutarate dehydrogenase complex, mitochondrial	Dlst	0.0105062	0	-2.06419	2.06419		+					13	13	13	40.1	40.1	40.1	48.994	0	125.12	472990000	52	0	271	0	339
Q9Z0X1	Apoptosis-inducing factor 1, mitochondrial	Aifm1	0.0313477	0	-1.55028	1.55028		+					13	13	13	27	27	27	66.765	0	107.4	312620000	70	0	0	0	0
O88844	Isocitrate dehydrogenase [NADP] cytoplasmic	Idh1	0.0394935	1.34448	0	-1.34448			+				8	7	7	26.8	24.6	24.6	46.674	0	43.162	23336000	25	0	0	0	0
P00920	Carbonic anhydrase 2	Ca2	0.0182194	1.75963	0	-1.75963			+				7	7	7	46.9	46.9	46.9	29.032	0	40.632	118130000	30	0	0	0	0
P07356	Annexin A2	Anxa2	0.0029597	2.62466	0	-2.62466			+				13	13	13	42.8	42.8	42.8	38.676	0	166.58	164900000	81	0	0	0	0
P08226	Apolipoprotein E	Apoe	0.0283008	1.61887	0	-1.61887			+				4	4	4	19.6	19.6	19.6	35.866	0	35.022	19787000	24	0	0	0	0
P14152	Malate dehydrogenase, cytoplasmic	Mdh1	0.0366979	1.32165	0	-1.32165			+				12	12	12	40.7	40.7	40.7	36.511	0	283.34	2732500000	67	0	62	0	90
P15626	Glutathione S-transferase Mu 2	Gstm2	0.0271248	1.58326	0	-1.58326			+				11	11	7	50	50	29.4	25.716	0	33.174	199150000	63	0	0	0	0
P20108	Thioredoxin-dependent peroxide reductase, mitochondrial	Prdx3	0.0124522	1.9793	0	-1.9793			+				8	8	8	40.1	40.1	40.1	28.127	0	41.733	379770000	40	0	0	0	0
P26039	Talin-1	Tln1	0.0191969	1.73965	0	-1.73965			+				47	47	41	29.6	29.6	26.8	269.82	0	323.31	215250000	295	0	0	0	0
P27546	Microtubule-associated protein 4	Map4	0.0308925	1.57822	0	-1.57822			+				11	11	11	17.1	17.1	17.1	117.43	0	51.06	40158000	46	0	0	0	0
P34914	Bifunctional epoxide hydrolase 2	Ephx2	0.0253607	1.6557	0	-1.6557			+				13	13	13	38.4	38.4	38.4	62.515	0	140.01	147580000	49	0	85	0	361
P35762	CD81 antigen	Cd81	0.0139303	1.89585	0	-1.89585			+				3	3	3	27.5	27.5	27.5	25.814	0	10.014	35792000	27	0	0	0	0
P47857	ATP-dependent 6-phosphofructokinase, muscle type	Pfkm	0.0145522	1.8843	0	-1.8843			+				17	17	16	27.9	27.9	26.8	85.268	0	229.36	284900000	99	0	0	0	0
Q02053	Ubiquitin-like modifier-activating enzyme 1	Uba1	0.0463764	1.35427	0	-1.35427			+				16	16	16	22.5	22.5	22.5	117.81	0	141.48	137610000	110	125	0	44	0
Q1XH17	Tripartite motif-containing protein 72	Trim72	0.0228904	1.6807	0	-1.6807			+				11	11	11	37.7	37.7	37.7	52.816	0	53.313	104970000	62	0	0	0	0
Q9CXZ1	NADH dehydrogenase [ubiquinone] iron-sulfur protein 4, mitochondrial	Ndufs4	0.0220801	1.68328	0	-1.68328			+				4	4	4	20	20	20	19.784	0	21.462	85384000	24	229	0	141	0
Q9CZ42	ATP-dependent (S)-NAD(P)H-hydrate dehydratase	Carkd	0.0454639	1.37885	0	-1.37885			+				4	4	4	19.8	19.8	19.8	36.717	0	16.737	18710000	19	0	0	0	0
Q9CZR8	Elongation factor Ts, mitochondrial	Tsfm	0.0482624	1.3021	0	-1.3021			+				7	7	7	38.3	38.3	38.3	35.334	0	31.188	34314000	44	0	0	0	0
Q9DCL9	Multifunctional protein ADE2	Paics	0.0292159	1.47356	0	-1.47356			+				6	6	6	19.5	19.5	19.5	47.006	0	7.4127	16431000	20	0	0	0	0
Q9DCT2	NADH dehydrogenase [ubiquinone] iron-sulfur protein 3, mitochondrial	Ndufs3	0.00822146	2.16218	0	-2.16218			+				8	8	8	30.8	30.8	30.8	30.149	0	31.696	224130000	54	0	0	0	0
Q9DCT8	Cysteine-rich protein 2	Crip2	0.0142087	1.91589	0	-1.91589			+				3	3	3	33.7	33.7	33.7	22.727	0	25.101	80806000	23	0	279	0	125
Q9JI75	Ribosyldihydronicotinamide dehydrogenase [quinone]	Nqo2	0.0274012	1.63528	0	-1.63528			+				2	2	2	15.2	15.2	15.2	26.248	0	3.1186	14363000	13	0	0	0	0
Q9WU78	Programmed cell death 6-interacting protein	Pdcd6ip	0.0450526	1.31453	0	-1.31453			+				10	10	10	16.7	16.7	16.7	96.023	0	49.003	25200000	43	0	0	0	0
A6X935	Inter alpha-trypsin inhibitor, heavy chain 4	Itih4	0.00566703	2.24655	-2.24655	0				+			4	4	4	5.2	5.2	5.2	104.66	0	8.4982	10022000	21	0	0	0	0
D3Z7X0		Acad12	0.00892418	2.12897	-2.12897	0				+			8	8	2	16.9	16.9	4.9	61.389	0	16.033	49661000	24	0	0	0	0
E9Q616		Ahnak	0.0361089	1.4796	-1.4796	0				+			39	39	39	25.2	25.2	25.2	604.25	0	118.98	219310000	132	0	0	0	0
O35639	Annexin A3	Anxa3	0.0191947	1.7168	-1.7168	0				+			4	4	4	17.6	17.6	17.6	36.384	0	12.769	12248000	22	0	0	0	0
O88441	Metaxin-2	Mtx2	0.00706196	2.15107	-2.15107	0				+			2	2	2	8.7	8.7	8.7	29.758	0	5.7316	6015100	5	0	0	0	0
P04117	Fatty acid-binding protein, adipocyte	Fabp4	0.0100726	2.0493	-2.0493	0				+			8	8	8	47	47	47	14.65	0	78.884	464170000	48	0	33	0	21
P06909	Complement factor H	Cfh	0.0183138	1.7372	-1.7372	0				+			8	8	8	10.9	10.9	10.9	139.14	0	52.262	19403000	44	0	0	0	0
P17182	Alpha-enolase	Eno1	0.0216884	1.63479	-1.63479	0				+			13	11	10	37.6	28.3	25.3	47.14	0	214.11	559190000	100	0	0	0	0
P23506	Protein-L-isoaspartate(D-aspartate) O-methyltransferase	Pcmt1	0.0213491	1.74634	-1.74634	0				+			5	5	5	30	30	30	24.634	0	20.159	23666000	29	0	0	0	0
P35235	Tyrosine-protein phosphatase non-receptor type 11	Ptpn11	0.0453434	1.34349	-1.34349	0				+			2	2	2	4.6	4.6	4.6	68.034	0	2.323	5285400	7	0	0	0	0
P48036	Annexin A5	Anxa5	0.0247677	1.60815	-1.60815	0				+			11	11	11	41.4	41.4	41.4	35.752	0	50.784	179140000	74	0	0	0	0
P56565	Protein S100-A1	S100a1	0.00176519	2.75278	-2.75278	0				+			3	3	3	37.2	37.2	37.2	10.505	0	9.1615	33083000	21	0	0	0	0
P68254	14-3-3 protein theta	Ywhaq	0.000667606	3.17392	-3.17392	0				+			6	4	4	29.8	22.4	22.4	27.778	0	57.433	21302000	23	0	29	0	218
P85094	Isochorismatase domain-containing protein 2A, mitochondrial	Isoc2a	0.00305478	2.51481	-2.51481	0				+			2	2	2	23.8	23.8	23.8	22.417	0	15.144	7095700	15	0	0	0	0
Q07076	Annexin A7	Anxa7	0.0014258	2.84537	-2.84537	0				+			6	6	6	16.4	16.4	16.4	49.925	0	14.896	15584000	19	0	0	0	0
Q60931	Voltage-dependent anion-selective channel protein 3	Vdac3	0.0014597	2.83518	-2.83518	0				+			3	3	3	18.4	18.4	18.4	30.752	0	8.2141	30948000	21	0	0	0	0
Q8K3J1	NADH dehydrogenase [ubiquinone] iron-sulfur protein 8, mitochondrial	Ndufs8	0.0364205	1.50886	-1.50886	0				+			3	3	3	17	17	17	24.038	0	62.313	42289000	19	0	218	0	50
Q8R1I1	Cytochrome b-c1 complex subunit 9	Uqcr10	9.15036e-05	4.01168	-4.01168	0				+			1	1	1	26.6	26.6	26.6	7.4454	0	13.046	130640000	12	0	0	0	0
Q91VI7	Ribonuclease inhibitor	Rnh1	0.0365358	1.50497	-1.50497	0				+			12	12	12	35.7	35.7	35.7	49.816	0	38.436	56569000	45	0	0	0	0
Q91WP6	Serine protease inhibitor A3N	Serpina3n	0.00427148	2.36928	-2.36928	0				+			6	4	3	18.4	14.8	12	46.717	0	74.195	9854300	10	0	51	0	282
Q9CPQ3	Mitochondrial import receptor subunit TOM22 homolog	Tomm22	0.0192203	1.71624	-1.71624	0				+			2	2	2	26.1	26.1	26.1	15.537	0	43.25	11241000	20	0	0	0	0
Q9CQ91	NADH dehydrogenase [ubiquinone] 1 alpha subcomplex subunit 3	Ndufa3	0.019164	1.72057	-1.72057	0				+			2	2	2	41.7	41.7	41.7	9.3308	0.00084459	1.9418	10532000	4	0	0	0	0
Q9D6Y9	1,4-alpha-glucan-branching enzyme	Gbe1	0.0125966	1.89971	-1.89971	0				+			3	3	3	5.8	5.8	5.8	80.363	0	2.7477	8059200	10	0	0	0	0
Q9EQH3	Vacuolar protein sorting-associated protein 35	Vps35	0.0363939	1.48824	-1.48824	0				+			6	6	6	11.1	11.1	11.1	91.712	0	50.124	30193000	27	0	0	0	0
Q9R0Y5	Adenylate kinase isoenzyme 1	Ak1	0.0370011	1.50639	-1.50639	0				+			10	10	10	56.2	56.2	56.2	21.539	0	107.11	267880000	61	267	0	88	0
Q9WUR2	Enoyl-CoA delta isomerase 2, mitochondrial	Eci2	0.00836908	2.14678	-2.14678	0				+			9	9	9	29.4	29.4	29.4	43.267	0	70.311	133390000	64	0	0	0	0
P05201	Aspartate aminotransferase, cytoplasmic	Got1	0.0200119	0	1.78163	-1.78163					+		17	17	17	49.9	49.9	49.9	46.247	0	176.32	1191000000	122	0	0	0	0
P12382	ATP-dependent 6-phosphofructokinase, liver type	Pfkl	0.0159615	0	1.88243	-1.88243					+		5	4	4	9.2	8.1	8.1	85.359	0	51.915	14147000	19	0	0	0	0
P45376	Aldose reductase	Akr1b1	0.0175319	0	1.84088	-1.84088					+		8	8	8	25	25	25	35.732	0	154.58	269490000	56	0	0	0	0
P48758	Carbonyl reductase [NADPH] 1	Cbr1	0.0421788	0	1.34595	-1.34595					+		4	4	4	22.4	22.4	22.4	30.641	0	11.678	15242000	20	0	0	0	0
P60229	Eukaryotic translation initiation factor 3 subunit E	Eif3e	0.0269981	0	1.63707	-1.63707					+		2	2	2	4.7	4.7	4.7	52.22	0	5.0814	8691900	13	0	0	0	0
P70349	Histidine triad nucleotide-binding protein 1	Hint1	0.0348807	0	1.52628	-1.52628					+		2	2	2	27	27	27	13.777	0	16.627	89474000	22	0	0	0	0
Q9EQ20	Methylmalonate-semialdehyde dehydrogenase [acylating], mitochondrial	Aldh6a1	0.0335518	0	1.35006	-1.35006					+		21	21	21	48.8	48.8	48.8	57.915	0	323.31	462000000	114	0	0	0	0
Q9WUB3	Glycogen phosphorylase, muscle form	Pygm	0.0202674	0	1.75815	-1.75815					+		30	30	27	39.8	39.8	35.4	97.285	0	283.22	1493800000	214	0	0	0	0
A2AUC9	Kelch-like protein 41	Klhl41	0.0214316	-1.67151	1.67151	0						+	6	6	6	11.6	11.6	11.6	68.189	0	5.602	5439300	11	0	0	0	0
P03930	ATP synthase protein 8	Mtatp8	0.00727588	-2.13811	2.13811	0						+	2	2	2	34.3	34.3	34.3	7.7662	0	2.8554	213110000	14	0	0	0	0
P13634	Carbonic anhydrase 1	Ca1	0.0295919	-1.52882	1.52882	0						+	3	3	3	19.5	19.5	19.5	28.33	0	5.3127	11063000	16	0	0	0	0
P35980	60S ribosomal protein L18	Rpl18	0.0263033	-1.65497	1.65497	0						+	3	3	3	17.6	17.6	17.6	21.644	0	4.6145	38383000	17	0	0	0	0
P45952	Medium-chain specific acyl-CoA dehydrogenase, mitochondrial	Acadm	0.0434161	-1.4014	1.4014	0						+	17	17	17	40.9	40.9	40.9	46.481	0	234.28	2258900000	104	90	0	186	0
P49443	Protein phosphatase 1A	Ppm1a	0.0030737	-2.51234	2.51234	0						+	3	3	2	9.4	9.4	6.3	42.432	0	5.7947	5229600	11	0	0	0	0
P53395	Lipoamide acyltransferase component of branched-chain alpha-keto acid dehydrogenase complex, mitochondrial	Dbt	0.0142454	-1.92594	1.92594	0						+	8	8	8	19.1	19.1	19.1	53.246	0	17.72	50586000	38	0	0	0	0
P54822	Adenylosuccinate lyase	Adsl	0.0254048	-1.60066	1.60066	0						+	2	2	2	4.1	4.1	4.1	54.866	0	3.3683	21139000	12	0	0	0	0
P60843	Eukaryotic initiation factor 4A-I	Eif4a1	0.0260536	-1.57343	1.57343	0						+	6	6	3	16.3	16.3	8.4	46.153	0	23.638	48755000	27	0	0	0	0
P70695	Fructose-1,6-bisphosphatase isozyme 2	Fbp2	0.0309127	-1.55683	1.55683	0						+	3	3	3	12.7	12.7	12.7	36.947	0	11.102	13691000	11	0	0	0	0
Q78IK2	Up-regulated during skeletal muscle growth protein 5	Usmg5	0.0229407	-1.69612	1.69612	0						+	2	2	2	27.6	27.6	27.6	6.3814	0	34.57	244710000	24	0	0	0	0
Q8K1Z0	Ubiquinone biosynthesis protein COQ9, mitochondrial	Coq9	0.0294118	-1.4973	1.4973	0						+	7	7	7	33.2	33.2	33.2	35.082	0	72.97	310500000	22	0	215	0	297
Q99LC5	Electron transfer flavoprotein subunit alpha, mitochondrial	Etfa	0.0493841	-1.34335	1.34335	0						+	16	16	16	59.2	59.2	59.2	35.009	0	261.62	3608800000	142	0	246	0	261
Q9CZB0	Succinate dehydrogenase cytochrome b560 subunit, mitochondrial	Sdhc	0.041422	-1.38277	1.38277	0						+	2	2	2	12.4	12.4	12.4	18.382	0	4.1954	20406000	9	0	0	0	0
Q9R062	Glycogenin-1	Gyg1	0.0377221	-1.37445	1.37445	0						+	4	4	4	12.9	12.9	12.9	37.402	0	8.6164	24775000	19	0	0	0	0
O70251	Elongation factor 1-beta	Eef1b	0.0417244	0	0	0							2	2	2	12.4	12.4	12.4	24.693	0	3.7672	17576000	17	0	0	0	0
P01867	Ig gamma-2B chain C region	Igh-3	0.0408124	0	0	0							3	3	3	15.1	15.1	15.1	44.259	0	5.4032	17743000	12	0	0	0	0
P28474	Alcohol dehydrogenase class-3	Adh5	0.049439	0	0	0							5	5	5	20.3	20.3	20.3	39.547	0	58.09	57598000	38	0	0	0	0
P63321	Ras-related protein Ral-A	Rala	0.0498136	0	0	0							2	2	2	14.1	14.1	14.1	23.553	0	3.5648	7399500	12	0	0	0	0
Q01853	Transitional endoplasmic reticulum ATPase	Vcp	0.048881	0	0	0							23	23	22	39.1	39.1	38.2	89.321	0	193.32	166000000	114	124	0	680	0
Q61316	Heat shock 70 kDa protein 4	Hspa4	0.0435393	0	0	0							20	20	19	36.9	36.9	35.2	94.132	0	139.4	99915000	110	0	0	0	0
Q91ZJ5	UTP--glucose-1-phosphate uridylyltransferase	Ugp2	0.0491971	0	0	0							11	11	11	31.1	31.1	31.1	56.979	0	22.078	144600000	51	0	0	0	0
